# Supplementary material for: (E)-1-(Pyridin-2-yl)ethanone O-acryloyloxime
Source: Acta Crystallogr Sect E Struct Rep Online. 2008 Mar 5;64(Pt 4):o653. doi: 10.1107/S1600536808005436 (PMC2961001; doi:10.1107/S1600536808005436)
Supplement: Supplementary file 1 [file e-64-0o653-sup1.cif]

##############################################################################
###                                                                        ###
###        Electronic paper (Acta Crystallographica Section E)             ###
###                                                                        ###
##############################################################################
#                                                                            #
# This CIF contains the data in a paper accepted for publication in Acta     #
# Crystallographica Section E. It conforms to the requirements of Notes      #
# for Authors for Section E, and has been peer reviewed under the auspices   #
# of the IUCr Commission on Journals.                                        #
#                                                                            #
# Full details of the Crystallographic Information File format               #
# are given in the paper "The Crystallographic Information File (CIF):       #
# a New Standard Archive File for Crystallography" by S. R. Hall, F. H.      #
# Allen and I. D. Brown [Acta Cryst. (1991), A47, 655-685].                  #
#                                                                            #
# The current version of the core CIF dictionary is obtainable from          #
# ftp://ftp.iucr.org/pub/cif_core.dic. The current version number is 2.4.    #
#                                                                            #
# Software is freely available for graphical display of the structure(s) in  #
# this CIF.  For information consult the CIF home page http://www.iucr.org/  #
# cif/home.html                                                              #
#                                                                            #
# This file may be used for bona fide research purposes within the           #
# scientific community so long as proper attribution is given to the journal # 
# article from which it was obtained.                                        #
#                                                                            #
##############################################################################
                                             
data_I
_audit_creation_method     SHELXL-97
_chemical_name_systematic
;
(<i>E</i>)-1-(Pyridin-2-yl)ethanone <i>O</i>-acryloyloxime
;
_chemical_name_common     ?
_chemical_formula_moiety     'C10 H10 N2 O2'
_chemical_formula_sum     'C10 H10 N2 O2'
_chemical_formula_iupac     'C10 H10 N2 O2'
_chemical_formula_weight     190.20
_chemical_melting_point     338
_symmetry_cell_setting     Monoclinic
_symmetry_space_group_name_H-M     'P 21/n'
_symmetry_space_group_name_Hall     '-P 2yn'
loop_
    _symmetry_equiv_pos_as_xyz
    'x, y, z'
    '-x+1/2, y+1/2, -z+1/2'
    '-x, -y, -z'
    'x-1/2, -y-1/2, z-1/2'
_cell_length_a     7.0240(5)
_cell_length_b     18.4054(14)
_cell_length_c     7.8642(6)
_cell_angle_alpha     90.00
_cell_angle_beta     114.0430(10)
_cell_angle_gamma     90.00
_cell_volume     928.47(12)
_cell_formula_units_Z     4
_cell_measurement_reflns_used     166
_cell_measurement_theta_min     3.81
_cell_measurement_theta_max     27.98
_cell_measurement_temperature     100(2)
_exptl_crystal_description     Prism
_exptl_crystal_colour     colourless
_exptl_crystal_size_max     0.75
_exptl_crystal_size_mid     0.13
_exptl_crystal_size_min     0.07
_exptl_crystal_density_diffrn     1.361
_exptl_crystal_density_meas     ?
_exptl_crystal_density_method     'not measured'
_exptl_crystal_F_000     400
_exptl_absorpt_coefficient_mu     0.097
_exptl_absorpt_correction_type     multi-scan
_exptl_absorpt_process_details     '(SADABS; Sheldrick, 2002)'
_exptl_absorpt_correction_T_min     0.9237
_exptl_absorpt_correction_T_max     0.9932
_exptl_special_details
;
;
_diffrn_ambient_temperature     100(2)
_diffrn_radiation_type     MoK\a
_diffrn_radiation_wavelength     0.71073
_diffrn_radiation_source     'fine-focus sealed tube'
_diffrn_measurement_device_type     'Bruker SMART APEXII CCD'
_diffrn_measurement_method     \w
_diffrn_detector_area_resol_mean     ?
_diffrn_reflns_number     15216
_diffrn_reflns_av_R_equivalents     0.0347
_diffrn_reflns_av_sigmaI/netI     0.0212
_diffrn_reflns_theta_min     2.21
_diffrn_reflns_theta_max     28.36
_diffrn_reflns_theta_full     25.00
_diffrn_measured_fraction_theta_max     0.951
_diffrn_measured_fraction_theta_full     0.999
_diffrn_reflns_limit_h_min     -9
_diffrn_reflns_limit_h_max     9
_diffrn_reflns_limit_k_min     -24
_diffrn_reflns_limit_k_max     24
_diffrn_reflns_limit_l_min     -10
_diffrn_reflns_limit_l_max     10
_diffrn_standards_number     ?
_diffrn_standards_interval_count     ?
_diffrn_standards_interval_time     ?
_diffrn_standards_decay_%     ?
_refine_special_details
;
 Refinement of F^2^ against ALL reflections.  The weighted R-factor wR and
 goodness of fit S are based on F^2^, conventional R-factors R are based
 on F, with F set to zero for negative F^2^. The threshold expression of
 F^2^ > 2sigma(F^2^) is used only for calculating R-factors(gt) etc. and is
 not relevant to the choice of reflections for refinement.  R-factors based
 on F^2^ are statistically about twice as large as those based on F, and R-
 factors based on ALL data will be even larger.
;
_reflns_number_total     2209
_reflns_number_gt     1951
_reflns_threshold_expression     I>2\s(I)
_refine_ls_structure_factor_coef     Fsqd
_refine_ls_matrix_type     full
_refine_ls_R_factor_all     0.0382
_refine_ls_R_factor_gt     0.0327
_refine_ls_wR_factor_gt     0.0903
_refine_ls_wR_factor_ref     0.0975
_refine_ls_goodness_of_fit_ref     1.025
_refine_ls_restrained_S_all     1.025
_refine_ls_number_reflns     2209
_refine_ls_number_parameters     167
_refine_ls_number_restraints     0
_refine_ls_hydrogen_treatment     refall
_refine_ls_weighting_scheme     calc
_refine_ls_weighting_details
         'calc w=1/[\s^2^(Fo^2^)+(0.0531P)^2^+0.3208P] where P=(Fo^2^+2Fc^2^)/3'
_atom_sites_solution_hydrogens     difmap
_atom_sites_solution_primary     direct
_atom_sites_solution_secondary     difmap
_refine_ls_shift/su_max     0.001
_refine_ls_shift/su_mean     <0.001
_refine_diff_density_max     0.404
_refine_diff_density_min     -0.185
_refine_ls_extinction_method     none
_refine_ls_extinction_coef     ?
loop_
    _atom_type_symbol
    _atom_type_description
    _atom_type_scat_dispersion_real
    _atom_type_scat_dispersion_imag
    _atom_type_scat_source
    'C' 'C' 0.0033 0.0016
                         'International Tables Vol C Tables 4.2.6.8 and 6.1.1.4'
    'H' 'H' 0.0000 0.0000
                         'International Tables Vol C Tables 4.2.6.8 and 6.1.1.4'
    'N' 'N' 0.0061 0.0033
                         'International Tables Vol C Tables 4.2.6.8 and 6.1.1.4'
    'O' 'O' 0.0106 0.0060
                         'International Tables Vol C Tables 4.2.6.8 and 6.1.1.4'
_computing_data_collection     'SMART (Bruker, 2003)'
_computing_cell_refinement     'SAINT (Bruker, 2003)'
_computing_data_reduction     'SAINT (Bruker, 2003)'
_computing_structure_solution     'SIR92 (Altomare <i>et al.</i>,  1993)'
_computing_structure_refinement     'SHELXL97 (Sheldrick, 2008)'
_computing_molecular_graphics     'ORTEP-3 for Windows (Farrugia, 1997)'
_computing_publication_material
;
SHELXL97 (Sheldrick, 2008), PLATON (Spek, 2003) and WinGX
(Farrugia, 1999)
;
loop_
    _atom_site_type_symbol
    _atom_site_label
    _atom_site_fract_x
    _atom_site_fract_y
    _atom_site_fract_z
    _atom_site_U_iso_or_equiv
    _atom_site_adp_type
    _atom_site_calc_flag
    _atom_site_refinement_flags
    _atom_site_occupancy
    _atom_site_disorder_assembly
    _atom_site_disorder_group
    O O1 0.29133(11) -0.01660(4) 0.63817(9) 0.01600(18) Uani d . 1 . .
    O O2 0.12879(12) -0.12207(4) 0.50393(10) 0.02091(19) Uani d . 1 . .
    N N1 0.27586(13) 0.17974(5) 0.26737(12) 0.0168(2) Uani d . 1 . .
    N N2 0.23265(12) 0.01032(5) 0.45236(11) 0.0149(2) Uani d . 1 . .
    C C1 0.22032(15) 0.21070(6) 0.09936(15) 0.0189(2) Uani d . 1 . .
    C C2 0.14439(15) 0.17215(6) -0.06672(15) 0.0189(2) Uani d . 1 . .
    C C3 0.13150(15) 0.09699(6) -0.06045(14) 0.0176(2) Uani d . 1 . .
    C C4 0.19186(15) 0.06379(6) 0.11195(14) 0.0157(2) Uani d . 1 . .
    C C5 0.25793(14) 0.10712(5) 0.27155(14) 0.0139(2) Uani d . 1 . .
    C C6 0.30844(14) 0.07431(5) 0.45895(13) 0.0137(2) Uani d . 1 . .
    C C7 0.22368(15) -0.08629(5) 0.63995(14) 0.0148(2) Uani d . 1 . .
    C C8 0.28945(16) -0.10972(6) 0.83633(15) 0.0184(2) Uani d . 1 . .
    C C9 0.25144(17) -0.17670(6) 0.87484(16) 0.0212(2) Uani d . 1 . .
    C C10 0.43601(17) 0.11625(6) 0.63073(14) 0.0179(2) Uani d . 1 . .
    H H1 0.234(2) 0.2626(8) 0.0980(19) 0.023(3) Uiso d . 1 . .
    H H2 0.106(2) 0.1958(8) -0.180(2) 0.026(3) Uiso d . 1 . .
    H H3 0.081(2) 0.0693(8) -0.173(2) 0.027(3) Uiso d . 1 . .
    H H4 0.185(2) 0.0111(7) 0.1226(18) 0.021(3) Uiso d . 1 . .
    H H8 0.363(2) -0.0726(8) 0.931(2) 0.030(4) Uiso d . 1 . .
    H H9A 0.293(2) -0.1938(7) 1.002(2) 0.025(3) Uiso d . 1 . .
    H H9B 0.180(2) -0.2100(7) 0.776(2) 0.025(3) Uiso d . 1 . .
    H H10A 0.389(2) 0.1079(8) 0.726(2) 0.038(4) Uiso d . 1 . .
    H H10B 0.429(2) 0.1661(9) 0.605(2) 0.039(4) Uiso d . 1 . .
    H H10C 0.581(3) 0.1023(8) 0.673(2) 0.039(4) Uiso d . 1 . .
loop_
    _atom_site_aniso_label
    _atom_site_aniso_U_11
    _atom_site_aniso_U_22
    _atom_site_aniso_U_33
    _atom_site_aniso_U_12
    _atom_site_aniso_U_13
    _atom_site_aniso_U_23
    O1 0.0177(4) 0.0178(4) 0.0120(3) -0.0008(3) 0.0056(3) 0.0015(3)
    O2 0.0281(4) 0.0172(4) 0.0168(4) -0.0010(3) 0.0085(3) -0.0012(3)
    N1 0.0150(4) 0.0154(4) 0.0200(4) 0.0006(3) 0.0072(3) 0.0004(3)
    N2 0.0158(4) 0.0173(4) 0.0119(4) 0.0022(3) 0.0059(3) 0.0022(3)
    C1 0.0168(5) 0.0153(5) 0.0244(5) 0.0010(4) 0.0081(4) 0.0033(4)
    C2 0.0154(5) 0.0227(5) 0.0181(5) 0.0023(4) 0.0064(4) 0.0067(4)
    C3 0.0152(5) 0.0220(5) 0.0154(5) -0.0014(4) 0.0060(4) -0.0011(4)
    C4 0.0147(4) 0.0154(5) 0.0176(5) 0.0000(3) 0.0072(4) 0.0004(4)
    C5 0.0104(4) 0.0162(5) 0.0155(5) 0.0013(3) 0.0058(3) 0.0005(4)
    C6 0.0115(4) 0.0160(5) 0.0149(5) 0.0024(3) 0.0067(3) -0.0007(4)
    C7 0.0131(4) 0.0163(5) 0.0169(5) 0.0031(3) 0.0080(4) 0.0013(4)
    C8 0.0167(5) 0.0237(5) 0.0156(5) 0.0008(4) 0.0073(4) 0.0013(4)
    C9 0.0212(5) 0.0241(6) 0.0208(5) 0.0039(4) 0.0110(4) 0.0051(4)
    C10 0.0205(5) 0.0181(5) 0.0154(5) -0.0027(4) 0.0077(4) -0.0025(4)
_geom_special_details
;
 All esds (except the esd in the dihedral angle between two l.s. planes)
 are estimated using the full covariance matrix.  The cell esds are taken
 into account individually in the estimation of esds in distances, angles
 and torsion angles; correlations between esds in cell parameters are only
 used when they are defined by crystal symmetry.  An approximate (isotropic)
 treatment of cell esds is used for estimating esds involving l.s. planes.
;
loop_
    _geom_bond_atom_site_label_1
    _geom_bond_atom_site_label_2
    _geom_bond_site_symmetry_2
    _geom_bond_distance
    _geom_bond_publ_flag
    O1 C7 . 1.3698(12) ?
    O1 N2 . 1.4352(10) ?
    O2 C7 . 1.2005(13) ?
    N1 C1 . 1.3426(14) ?
    N1 C5 . 1.3442(13) ?
    N2 C6 . 1.2849(13) ?
    C1 C2 . 1.3879(15) ?
    C1 H1 . 0.962(14) ?
    C2 C3 . 1.3884(15) ?
    C2 H2 . 0.929(15) ?
    C3 C4 . 1.3868(14) ?
    C3 H3 . 0.954(15) ?
    C4 C5 . 1.3971(14) ?
    C4 H4 . 0.976(13) ?
    C5 C6 . 1.4954(13) ?
    C6 C10 . 1.4957(13) ?
    C7 C8 . 1.4843(14) ?
    C8 C9 . 1.3224(15) ?
    C8 H8 . 0.989(15) ?
    C9 H9A . 0.972(15) ?
    C9 H9B . 0.954(14) ?
    C10 H10A . 0.947(17) ?
    C10 H10B . 0.937(16) ?
    C10 H10C . 0.969(16) ?
loop_
    _geom_angle_atom_site_label_1
    _geom_angle_atom_site_label_2
    _geom_angle_atom_site_label_3
    _geom_angle_site_symmetry_1
    _geom_angle_site_symmetry_3
    _geom_angle
    _geom_angle_publ_flag
    C7 O1 N2 . . 112.13(7) ?
    C1 N1 C5 . . 116.97(9) ?
    C6 N2 O1 . . 109.45(8) ?
    N1 C1 C2 . . 123.73(10) ?
    N1 C1 H1 . . 116.3(8) ?
    C2 C1 H1 . . 120.0(8) ?
    C3 C2 C1 . . 118.79(9) ?
    C3 C2 H2 . . 120.2(9) ?
    C1 C2 H2 . . 121.0(9) ?
    C4 C3 C2 . . 118.38(9) ?
    C4 C3 H3 . . 121.3(8) ?
    C2 C3 H3 . . 120.3(8) ?
    C3 C4 C5 . . 118.96(9) ?
    C3 C4 H4 . . 121.0(8) ?
    C5 C4 H4 . . 120.0(8) ?
    N1 C5 C4 . . 123.07(9) ?
    N1 C5 C6 . . 116.01(8) ?
    C4 C5 C6 . . 120.90(9) ?
    N2 C6 C5 . . 113.73(8) ?
    N2 C6 C10 . . 126.54(9) ?
    C5 C6 C10 . . 119.74(8) ?
    O2 C7 O1 . . 125.00(9) ?
    O2 C7 C8 . . 126.30(9) ?
    O1 C7 C8 . . 108.69(8) ?
    C9 C8 C7 . . 120.19(10) ?
    C9 C8 H8 . . 124.2(9) ?
    C7 C8 H8 . . 115.5(9) ?
    C8 C9 H9A . . 122.2(8) ?
    C8 C9 H9B . . 120.1(8) ?
    H9A C9 H9B . . 117.7(11) ?
    C6 C10 H10A . . 111.0(10) ?
    C6 C10 H10B . . 110.3(10) ?
    H10A C10 H10B . . 109.1(13) ?
    C6 C10 H10C . . 109.4(9) ?
    H10A C10 H10C . . 109.9(13) ?
    H10B C10 H10C . . 107.0(13) ?
loop_
    _geom_torsion_atom_site_label_1
    _geom_torsion_atom_site_label_2
    _geom_torsion_atom_site_label_3
    _geom_torsion_atom_site_label_4
    _geom_torsion_site_symmetry_1
    _geom_torsion_site_symmetry_2
    _geom_torsion_site_symmetry_3
    _geom_torsion_site_symmetry_4
    _geom_torsion
    _geom_torsion_publ_flag
    C7 O1 N2 C6 . . . . -176.92(7) ?
    C5 N1 C1 C2 . . . . 0.84(14) ?
    N1 C1 C2 C3 . . . . -2.47(15) ?
    C1 C2 C3 C4 . . . . 1.12(14) ?
    C2 C3 C4 C5 . . . . 1.61(14) ?
    C1 N1 C5 C4 . . . . 2.13(14) ?
    C1 N1 C5 C6 . . . . -176.46(8) ?
    C3 C4 C5 N1 . . . . -3.38(14) ?
    C3 C4 C5 C6 . . . . 175.14(8) ?
    O1 N2 C6 C5 . . . . 179.39(7) ?
    O1 N2 C6 C10 . . . . -0.77(13) ?
    N1 C5 C6 N2 . . . . 160.49(8) ?
    C4 C5 C6 N2 . . . . -18.13(12) ?
    N1 C5 C6 C10 . . . . -19.37(12) ?
    C4 C5 C6 C10 . . . . 162.02(9) ?
    N2 O1 C7 O2 . . . . 0.98(13) ?
    N2 O1 C7 C8 . . . . -179.69(7) ?
    O2 C7 C8 C9 . . . . 2.73(16) ?
    O1 C7 C8 C9 . . . . -176.58(9) ?
loop_
    _geom_hbond_atom_site_label_D
    _geom_hbond_atom_site_label_H
    _geom_hbond_atom_site_label_A
    _geom_hbond_site_symmetry_A
    _geom_hbond_distance_DH
    _geom_hbond_distance_HA
    _geom_hbond_distance_DA
    _geom_hbond_angle_DHA
    _geom_hbond_publ_flag
    C10 H10B N1 . 0.94(2) 2.438(14) 2.8596(14) 107.0(10)
                                                      yes
    C1 H1 O2 2_555 0.96(2) 2.588(15) 3.4581(14) 150.0(10)
                                                       yes
data_global
_journal_date_recd_electronic     2008-02-13
_journal_date_accepted     2008-02-26
_journal_name_full     'Acta Crystallographica, Section E'
_journal_year     2008
_journal_volume     64
_journal_issue      4
_journal_page_first     o653
_journal_page_last     o653
_journal_paper_category     QO
_journal_coeditor_code     CI2565
_publ_contact_author_name     'Mariusz Mojzych'
_publ_contact_author_address
;
Department of Chemistry,
University of Podlasie,
ul. 3 Maja 54, 08-110 Siedlce,
Poland
;
_publ_contact_author_email     mojzych@ap.siedlce.pl
_publ_contact_author_fax     '+48 25 644 20 45'
_publ_contact_author_phone     '+48 25 643 11 05'
_publ_section_title
;
(<i>E</i>)-1-(Pyridin-2-yl)ethanone <i>O</i>-acryloyloxime
;
loop_
    _publ_author_name
    _publ_author_footnote
    _publ_author_address
    'Mojzych, Mariusz' .
;
Department of Chemistry,
University of Podlasie,
ul. 3 Maja 54, 08-110 Siedlce,
Poland
;
    'Karczmarzyk, Zbigniew' .
;
Department of Chemistry,
University of Podlasie,
ul. 3 Maja 54, 08-110 Siedlce,
Poland
;
    'Fruzi\'nski, Andrzej' .
;
Institute of General and Ecological Chemistry,
Technical University,
ul. \.Zwirki 36
90-924 \/L\'od\'z
Poland
;
