# Supplementary material for: (E)-1-(Pyridin-2-yl)ethanone O-acryloyloxime
Source: Acta Crystallogr Sect E Struct Rep Online. 2008 Mar 5;64(Pt 4):o653. doi: 10.1107/S1600536808005436 (PMC2961001; doi:10.1107/S1600536808005436)
Supplement: Supplementary file 2 [file e-64-0o653-Isup2.hkl]

#
# h,k,l, Fc-squared, Fo-squared, sigma(Fo-squared) and status flag
#
data_I
_shelx_title '    mm1 in P 21/n'
_shelx_refln_list_code          4
_shelx_F_calc_maximum      161.82
_exptl_crystal_F_000       400.00
_reflns_d_resolution_high  0.7482
 
loop_
 _symmetry_equiv_pos_as_xyz
 'x, y, z'
 '-x+1/2, y+1/2, -z+1/2'
 '-x, -y, -z'
 'x-1/2, -y-1/2, z-1/2'
 
_cell_length_a     7.0240
_cell_length_b    18.4054
_cell_length_c     7.8642
_cell_angle_alpha  90.000
_cell_angle_beta  114.043
_cell_angle_gamma  90.000
 
_shelx_F_squared_multiplier     1.000
 
loop_
 _refln_index_h
 _refln_index_k
 _refln_index_l
 _refln_F_squared_calc
 _refln_F_squared_meas
 _refln_F_squared_sigma
 _refln_observed_status
   2   0   0    26185.13    25282.51    859.10 o
   4   0   0      940.02      986.72     16.12 o
   6   0   0      287.61      308.86      6.65 o
   8   0   0       38.57       39.59      2.98 o
   1   1   0       58.33       62.25      0.85 o
   2   1   0       10.07        8.89      0.35 o
   3   1   0      167.45      170.11      2.06 o
   4   1   0      107.19      102.29      1.34 o
   5   1   0      177.01      177.93      2.57 o
   6   1   0       14.76       14.79      0.59 o
   7   1   0      215.92      218.85      3.81 o
   8   1   0       11.29       13.13      1.03 o
   0   2   0     2489.46     2434.45     45.51 o
   1   2   0     1205.50     1206.16     14.69 o
   2   2   0      737.93      718.31      8.78 o
   3   2   0       37.20       32.78      0.57 o
   4   2   0       51.66       52.99      0.79 o
   5   2   0        3.52        1.18      0.27 o
   6   2   0        3.87        3.85      0.41 o
   7   2   0       18.01       19.75      0.79 o
   8   2   0       41.74       41.65      1.57 o
   1   3   0      153.78      160.66      1.95 o
   2   3   0       62.70       63.80      0.93 o
   3   3   0      442.06      430.92      5.56 o
   4   3   0       40.68       36.16      0.65 o
   5   3   0       42.84       45.46      0.85 o
   6   3   0       16.64       15.77      0.59 o
   7   3   0      178.16      181.00      3.45 o
   8   3   0        9.83        8.38      1.35 o
   0   4   0     5218.05     5143.11     84.06 o
   1   4   0       30.85       30.64      0.47 o
   2   4   0      157.53      134.97      1.76 o
   3   4   0       25.60       27.24      0.52 o
   4   4   0      485.75      476.68      5.99 o
   5   4   0        6.52        8.69      0.39 o
   6   4   0        7.14        6.87      0.47 o
   7   4   0       14.80       16.89      0.82 o
   8   4   0       27.30       24.50      2.34 o
   1   5   0        4.70        1.96      0.17 o
   2   5   0      519.91      519.70      6.20 o
   3   5   0      113.29      117.88      1.72 o
   4   5   0        9.82       10.65      0.37 o
   5   5   0       20.37       22.24      0.59 o
   6   5   0       44.54       45.78      1.08 o
   7   5   0       59.74       59.93      1.90 o
   8   5   0       34.05       32.29      3.34 o
   0   6   0        1.71        1.26      0.27 o
   1   6   0     1042.37     1143.69     15.18 o
   2   6   0      254.92      251.38      3.07 o
   3   6   0       91.94       97.55      1.40 o
   4   6   0      166.16      155.15      2.17 o
   5   6   0       77.09       75.00      1.23 o
   6   6   0       41.46       42.48      1.02 o
   7   6   0        6.25        5.42      0.83 o
   1   7   0       32.91       32.44      0.51 o
   2   7   0      775.64      818.75      9.56 o
   3   7   0       18.35       20.64      0.48 o
   4   7   0        8.66       11.26      0.41 o
   5   7   0      117.11      116.27      1.76 o
   6   7   0        5.94        5.19      0.51 o
   7   7   0      124.31      119.72      3.34 o
   0   8   0       47.14       40.86      0.88 o
   1   8   0      148.86      172.76      2.12 o
   2   8   0      190.77      190.22      2.38 o
   3   8   0        3.25        3.44      0.25 o
   4   8   0       32.52       33.72      0.69 o
   5   8   0        9.45        9.86      0.53 o
   6   8   0       70.76       75.15      1.68 o
   7   8   0        0.16       -1.25      0.77 o
   1   9   0       10.25        9.01      0.31 o
   2   9   0       73.87       75.00      1.17 o
   3   9   0       24.33       27.11      0.58 o
   4   9   0      262.45      251.91      3.87 o
   5   9   0       12.79       13.64      0.67 o
   6   9   0      368.48      374.96      6.86 o
   7   9   0       11.79       15.31      0.95 o
   0  10   0     4626.52     5050.73     82.13 o
   1  10   0      814.52      940.54     11.34 o
   2  10   0     1358.16     1446.84     17.21 o
   3  10   0       34.02       31.77      0.86 o
   4  10   0      290.34      290.94      4.91 o
   5  10   0      605.31      611.13     10.04 o
   6  10   0      201.65      215.61      3.67 o
   7  10   0      137.61      137.25      4.90 o
   1  11   0        0.06       -0.03      0.18 o
   2  11   0       22.60       26.05      0.60 o
   3  11   0       17.09       14.56      0.56 o
   4  11   0      395.92      372.73      5.62 o
   5  11   0       83.02       85.81      1.67 o
   6  11   0      253.17      258.80      4.34 o
   7  11   0       58.28       64.77      3.44 o
   0  12   0      314.58      377.55      6.32 o
   1  12   0       49.05       44.15      1.00 o
   2  12   0      587.50      607.78     11.16 o
   3  12   0      102.18      104.96      1.83 o
   4  12   0      119.59      118.84      2.17 o
   5  12   0       18.89       19.21      0.77 o
   6  12   0        0.52       -1.06      0.53 o
   7  12   0      132.42      129.06      7.56 o
   1  13   0        3.64        2.74      0.31 o
   2  13   0      249.37      239.13      4.22 o
   3  13   0        5.30        5.49      0.47 o
   4  13   0        0.58       -0.16      0.42 o
   5  13   0       65.94       65.84      1.60 o
   6  13   0      145.00      144.18      4.77 o
   7  13   0      161.91      165.73      7.34 o
   0  14   0      290.22      286.79      6.14 o
   1  14   0        8.12        9.25      0.43 o
   2  14   0        1.60        1.65      0.40 o
   3  14   0      173.04      176.12      3.67 o
   4  14   0        0.25       -0.85      0.43 o
   5  14   0      185.60      183.98      4.33 o
   6  14   0       80.31       76.54      3.52 o
   1  15   0        1.06        2.39      0.40 o
   2  15   0      158.37      160.28      2.62 o
   3  15   0        3.37        3.84      0.49 o
   4  15   0        1.78        1.22      0.49 o
   5  15   0       79.13       83.69      1.88 o
   6  15   0       15.15       15.59      1.24 o
   0  16   0      262.00      239.92      8.38 o
   1  16   0        5.30        2.59      0.43 o
   2  16   0       21.23       23.22      0.82 o
   3  16   0       33.24       35.37      1.00 o
   4  16   0        0.04       -0.81      0.49 o
   5  16   0        0.50       -0.31      0.59 o
   6  16   0        0.05        0.16      1.71 o
   1  17   0        0.40        0.05      0.42 o
   2  17   0       55.98       50.45      1.50 o
   3  17   0       12.54       12.66      0.72 o
   4  17   0        6.30        5.81      0.83 o
   5  17   0       35.37       35.35      1.20 o
   0  18   0      333.44      289.67      8.82 o
   1  18   0        0.61        0.00      0.52 o
   2  18   0       30.17       28.22      1.21 o
   3  18   0       12.71       12.07      0.86 o
   4  18   0        4.14        4.61      0.67 o
   5  18   0        8.15        6.38      0.78 o
   1  19   0        1.27        0.83      0.60 o
   2  19   0        2.03        1.94      0.63 o
   3  19   0       47.62       43.17      1.44 o
   4  19   0      178.42      191.89      5.84 o
   5  19   0       44.53       45.99      3.06 o
   0  20   0      292.91      279.55     15.41 o
   1  20   0      128.15      114.44      4.24 o
   2  20   0       57.00       46.87      1.47 o
   3  20   0       55.89       58.84      1.73 o
   4  20   0        0.09        1.32      0.79 o
   1  21   0        4.69        6.33      0.79 o
   2  21   0      105.89      106.24      3.15 o
   3  21   0        0.16       -0.14      0.97 o
   4  21   0      253.41      343.69     20.83 o
   0  22   0       86.37       58.76      3.40 o
   1  22   0       13.08       11.65      0.93 o
   2  22   0        2.31       -0.26      0.79 o
   3  22   0        2.88        2.74      1.31 o
   1  23   0       33.28       39.99      1.74 o
   2  23   0      116.32      134.58      7.13 o
   1  24   0        4.97        6.32      4.15 o
  -7   0   1       29.24       28.52      1.44 o
  -5   0   1      282.87      286.74      4.91 o
  -3   0   1     2486.63     2577.12     47.84 o
  -1   0   1      714.88      711.88     13.10 o
   1   0   1     1795.09     1648.94     31.48 o
   3   0   1        2.93        1.00      0.29 o
   5   0   1       28.12       29.25      0.96 o
   7   0   1        0.15       -1.13      0.74 o
  -8   1   1        0.02        0.55      0.75 o
  -7   1   1        3.70        4.37      0.58 o
  -6   1   1      398.61      393.44      5.64 o
  -5   1   1      166.08      163.54      2.38 o
  -4   1   1      560.26      552.77      6.44 o
  -3   1   1        0.48        0.46      0.19 o
  -2   1   1     1164.37     1166.46     14.18 o
  -1   1   1      686.62      695.14      9.88 o
   0   1   1     1976.37     2013.09     29.54 o
   1   1   1      681.58      674.35      8.93 o
   2   1   1       92.08       86.27      1.16 o
   3   1   1      443.48      468.13      5.44 o
   4   1   1       47.07       47.42      0.78 o
   5   1   1      345.12      355.48      4.58 o
   6   1   1        2.10        1.86      0.47 o
   7   1   1        8.81        9.70      0.72 o
   8   1   1       18.15       13.22      2.65 o
  -8   2   1       42.44       44.00      1.45 o
  -7   2   1        0.70       -0.45      0.51 o
  -6   2   1      127.90      135.24      2.16 o
  -5   2   1        9.09       10.89      0.52 o
  -4   2   1     3876.21     4225.36     57.06 o
  -3   2   1       74.68       72.39      1.23 o
  -1   2   1      294.08      283.40      4.46 o
   0   2   1     4882.93     4890.31     68.07 o
   1   2   1      512.15      497.71      5.94 o
   2   2   1        8.51        8.12      0.27 o
   3   2   1      264.01      271.41      3.23 o
   4   2   1      293.73      299.82      3.72 o
   5   2   1       72.87       78.81      1.32 o
   6   2   1       64.40       75.70      1.60 o
   7   2   1        0.05       -0.97      0.59 o
   8   2   1        1.15        4.75      1.34 o
  -8   3   1       97.77       98.86      3.94 o
  -7   3   1       22.46       23.47      0.93 o
  -6   3   1      122.42      127.58      2.12 o
  -5   3   1       79.14       77.26      1.31 o
  -4   3   1     2031.23     1989.83     28.32 o
  -3   3   1       20.55       19.31      0.43 o
  -2   3   1     5949.94     5779.62     76.78 o
  -1   3   1       13.61       16.61      0.32 o
   0   3   1     3081.20     3039.37     39.39 o
   1   3   1      220.96      237.05      2.89 o
   2   3   1      971.96      995.03     11.79 o
   3   3   1      355.46      379.59      4.90 o
   4   3   1        1.72        3.56      0.26 o
   5   3   1      221.58      225.40      3.35 o
   6   3   1        0.86        0.35      0.46 o
   7   3   1       35.39       37.74      1.21 o
   8   3   1        0.86        1.09      1.24 o
  -8   4   1       13.40       13.09      1.25 o
  -7   4   1        2.96        2.19      0.53 o
  -6   4   1       10.28       10.84      0.46 o
  -5   4   1       56.73       52.24      0.88 o
  -4   4   1        3.60        4.71      0.34 o
  -3   4   1       14.44       10.83      0.33 o
  -2   4   1      322.87      323.70      4.01 o
  -1   4   1       94.65       98.09      1.28 o
   0   4   1       43.58       35.27      0.58 o
   1   4   1      109.54      114.50      1.46 o
   2   4   1       26.87       22.31      0.43 o
   3   4   1      535.71      511.01      6.15 o
   4   4   1       85.14       88.57      1.35 o
   5   4   1       31.72       35.00      0.79 o
   6   4   1      111.76      119.78      2.06 o
   7   4   1       13.77       13.75      0.83 o
   8   4   1       28.70       23.82      2.65 o
  -8   5   1       26.42       25.98      1.62 o
  -7   5   1       11.73       11.83      0.88 o
  -6   5   1        1.90        0.89      0.37 o
  -5   5   1       46.43       47.45      0.93 o
  -4   5   1      286.08      277.53      3.55 o
  -3   5   1       32.08       34.95      0.59 o
  -2   5   1       14.66       14.23      0.38 o
  -1   5   1       73.39       63.60      0.92 o
   0   5   1      531.21      477.80      5.80 o
   1   5   1       30.96       27.81      0.51 o
   2   5   1       36.31       36.24      0.59 o
   3   5   1      677.06      705.26      8.45 o
   4   5   1        3.63        5.11      0.29 o
   5   5   1      453.21      473.25      6.47 o
   6   5   1        5.42        5.93      0.61 o
   7   5   1        7.89        7.15      0.75 o
  -8   6   1       27.04       27.81      1.72 o
  -7   6   1        0.05       -0.09      0.60 o
  -6   6   1       54.96       57.43      1.27 o
  -5   6   1        1.66        2.83      0.30 o
  -4   6   1       79.48       74.84      1.11 o
  -3   6   1       18.94       24.20      0.48 o
  -2   6   1      223.47      235.86      3.21 o
  -1   6   1       43.74       50.85      0.81 o
   0   6   1     1060.22      999.80     12.01 o
   1   6   1        0.15        0.06      0.17 o
   2   6   1      734.98      736.77      8.84 o
   3   6   1        0.60        0.24      0.19 o
   4   6   1       15.20       18.71      0.55 o
   5   6   1       28.28       30.38      0.81 o
   6   6   1       26.73       26.45      0.93 o
   7   6   1       17.30       17.73      1.32 o
  -8   7   1       61.59       68.80      4.41 o
  -7   7   1       48.30       50.65      1.91 o
  -6   7   1      121.30      121.29      2.22 o
  -5   7   1        2.94        3.14      0.34 o
  -4   7   1       19.16       20.71      0.56 o
  -3   7   1        6.42        6.79      0.27 o
  -2   7   1      781.41      813.66     10.81 o
  -1   7   1        8.07       10.93      0.32 o
   0   7   1     2104.88     2130.28     25.58 o
   1   7   1      443.33      452.47      5.69 o
   2   7   1       33.85       30.34      0.55 o
   3   7   1        8.13        8.11      0.31 o
   4   7   1        1.06        0.65      0.30 o
   5   7   1        1.51        0.60      0.39 o
   6   7   1        0.13        0.07      0.55 o
   7   7   1      207.06      198.00      3.80 o
  -8   8   1      135.31      156.00     10.70 o
  -7   8   1      107.46      108.95      2.70 o
  -6   8   1      189.00      191.81      3.46 o
  -5   8   1       71.92       71.78      1.29 o
  -4   8   1      509.28      533.58      7.45 o
  -3   8   1     1045.99     1126.08     14.90 o
  -2   8   1     1227.34     1446.52     19.06 o
  -1   8   1     1189.40     1309.26     16.12 o
   0   8   1       13.05       20.48      0.43 o
   1   8   1        1.45        3.91      0.24 o
   2   8   1       97.88       92.96      1.33 o
   3   8   1      448.90      456.76      6.24 o
   4   8   1       63.49       63.07      1.15 o
   5   8   1       43.54       45.51      1.01 o
   6   8   1       91.73       94.06      2.33 o
   7   8   1       50.87       46.44      1.47 o
  -8   9   1       86.97       88.34      7.43 o
  -7   9   1        0.01        0.02      0.60 o
  -6   9   1      224.60      227.32      4.05 o
  -5   9   1       10.65       11.96      0.55 o
  -4   9   1       26.88       26.47      0.66 o
  -3   9   1       14.52       14.22      0.45 o
  -2   9   1      579.31      612.41      7.62 o
  -1   9   1        0.45        0.32      0.19 o
   0   9   1     1547.06     1586.41     19.09 o
   1   9   1       23.41       20.33      0.47 o
   2   9   1        4.08        2.80      0.25 o
   3   9   1       10.59       12.30      0.42 o
   4   9   1       39.89       42.30      0.90 o
   5   9   1      102.67      103.98      2.00 o
   6   9   1       33.58       30.95      1.30 o
   7   9   1       62.64       60.04      1.93 o
  -8  10   1        0.00       -5.16      2.88 o
  -7  10   1        8.79        9.49      0.76 o
  -6  10   1      228.93      223.98      4.02 o
  -5  10   1        1.79        2.56      0.41 o
  -4  10   1      714.08      709.86     10.30 o
  -3  10   1       11.77       17.11      0.51 o
  -2  10   1       65.76       97.25      1.37 o
  -1  10   1        4.28        2.04      0.22 o
   0  10   1       38.30       41.08      0.73 o
   1  10   1      102.94       98.06      1.38 o
   2  10   1       25.70       27.03      0.58 o
   3  10   1       45.90       46.99      0.93 o
   4  10   1      174.08      173.40      2.86 o
   5  10   1      102.03       96.97      1.92 o
   6  10   1       19.05       20.71      1.06 o
   7  10   1       85.38       80.30      4.50 o
  -7  11   1       23.25       24.17      1.10 o
  -6  11   1        0.10       -0.59      0.50 o
  -5  11   1        8.42        8.27      0.53 o
  -4  11   1      212.31      203.38      3.21 o
  -3  11   1       66.40       69.32      1.28 o
  -2  11   1       12.09       14.26      0.41 o
  -1  11   1       32.43       39.42      0.73 o
   0  11   1       10.43       11.83      0.35 o
   1  11   1      136.97      143.24      1.95 o
   2  11   1      423.78      409.48      5.57 o
   3  11   1       92.74       90.83      1.65 o
   4  11   1      564.62      576.55      8.58 o
   5  11   1      250.69      246.41      4.11 o
   6  11   1       55.05       54.21      1.48 o
   7  11   1        9.30        8.02      2.00 o
  -7  12   1      301.03      290.87      5.66 o
  -6  12   1        0.30       -0.21      0.53 o
  -5  12   1       34.74       32.68      1.17 o
  -4  12   1      124.20      132.41      2.23 o
  -3  12   1       75.75       84.82      1.75 o
  -2  12   1     1107.08     1225.56     15.72 o
  -1  12   1       28.59       34.76      0.72 o
   0  12   1      520.46      564.73      6.89 o
   1  12   1      307.67      286.38      3.94 o
   2  12   1      597.18      593.41      9.42 o
   3  12   1      432.91      422.17      7.30 o
   4  12   1      884.34      876.87     12.87 o
   5  12   1       23.71       25.26      0.96 o
   6  12   1      419.29      422.48      7.90 o
  -7  13   1        8.85        9.52      0.96 o
  -6  13   1        0.87        0.03      0.58 o
  -5  13   1        0.05        0.12      0.43 o
  -4  13   1      357.57      347.18      5.54 o
  -3  13   1       19.18       24.25      0.73 o
  -2  13   1      246.72      259.26      3.84 o
  -1  13   1        2.15        2.10      0.29 o
   0  13   1       16.85       18.59      0.53 o
   1  13   1      190.25      173.65      2.34 o
   2  13   1      397.87      388.07      7.46 o
   3  13   1      692.07      687.97     12.41 o
   4  13   1       95.62       98.18      1.94 o
   5  13   1      428.21      433.58      7.68 o
   6  13   1        6.04        6.99      1.91 o
  -7  14   1        1.85       -0.31      2.91 o
  -6  14   1        0.65       -1.13      0.85 o
  -5  14   1       53.95       54.33      2.07 o
  -4  14   1       23.28       24.16      0.98 o
  -3  14   1        3.32        4.42      0.45 o
  -2  14   1        9.48        4.61      0.47 o
  -1  14   1       11.32       13.64      0.50 o
   0  14   1       92.43       99.27      1.56 o
   1  14   1       53.68       54.39      1.12 o
   2  14   1      181.83      175.80      4.45 o
   3  14   1      106.84      106.03      3.23 o
   4  14   1       89.26       87.60      1.99 o
   5  14   1      211.45      216.40      3.75 o
   6  14   1      113.46      118.18      5.10 o
  -7  15   1       11.58       10.32      1.92 o
  -6  15   1        0.06       -1.64      0.82 o
  -5  15   1       26.43       25.17      1.01 o
  -4  15   1        4.47        3.51      0.51 o
  -3  15   1       14.07       14.98      0.65 o
  -2  15   1      105.10       95.85      1.76 o
  -1  15   1       52.07       48.58      1.02 o
   0  15   1      219.43      187.17      3.39 o
   1  15   1        3.03        3.16      0.44 o
   2  15   1        1.80        1.62      0.44 o
   3  15   1      187.70      189.14      4.64 o
   4  15   1      148.07      148.89      2.71 o
   5  15   1      338.29      343.04      5.62 o
   6  15   1        5.49        3.13      2.34 o
  -6  16   1        6.72        7.86      1.58 o
  -5  16   1       21.29       20.90      0.98 o
  -4  16   1       33.92       37.64      1.21 o
  -3  16   1        1.40        0.24      0.46 o
  -2  16   1      179.39      161.86      2.71 o
  -1  16   1       12.41       13.66      0.61 o
   0  16   1       19.48       24.01      0.78 o
   1  16   1      155.57      151.46      2.87 o
   2  16   1       15.46       16.80      0.80 o
   3  16   1      102.43       97.71      2.61 o
   4  16   1       55.30       55.47      1.53 o
   5  16   1       75.28       73.38      1.77 o
   6  16   1       50.69       44.03      4.68 o
  -6  17   1       34.55       36.07      4.20 o
  -5  17   1        7.24        6.28      0.81 o
  -4  17   1       53.07       52.51      1.55 o
  -3  17   1        5.66        6.12      0.61 o
  -2  17   1       11.12       11.46      0.72 o
  -1  17   1       14.24       10.09      0.66 o
   0  17   1       12.72       14.50      0.66 o
   1  17   1       20.98       17.89      0.75 o
   2  17   1       98.13       96.35      2.91 o
   3  17   1        0.55        0.43      0.59 o
   4  17   1        8.33        7.83      0.98 o
   5  17   1        0.35        0.04      0.70 o
  -6  18   1       17.33       12.74      3.14 o
  -5  18   1        4.67        3.68      0.79 o
  -4  18   1        6.42        5.31      0.74 o
  -3  18   1       72.40       58.48      1.59 o
  -2  18   1      276.96      251.46      5.84 o
  -1  18   1       65.77       52.34      1.81 o
   0  18   1      117.64      108.27      2.00 o
   1  18   1        9.95       10.42      0.78 o
   2  18   1       23.03       22.02      1.12 o
   3  18   1      106.59      110.50      3.23 o
   4  18   1       28.09       28.87      1.29 o
   5  18   1       29.93       33.74      5.53 o
  -5  19   1       19.65       18.42      2.07 o
  -4  19   1       45.03       51.96      1.62 o
  -3  19   1        0.76        0.65      0.65 o
  -2  19   1       22.15       15.62      0.91 o
  -1  19   1       14.37       14.78      0.82 o
   0  19   1      188.49      159.61      2.84 o
   1  19   1        1.32        1.52      0.63 o
   2  19   1      164.42      162.03      3.69 o
   3  19   1      119.79      121.27      4.06 o
   4  19   1       27.65       27.60      1.31 o
  -5  20   1       18.94       27.38      3.99 o
  -4  20   1       14.56       10.65      0.93 o
  -3  20   1        0.45        0.10      0.67 o
  -2  20   1      239.04      205.73      6.11 o
  -1  20   1       10.67        9.48      0.75 o
   0  20   1       56.04       52.58      1.35 o
   1  20   1        6.53        8.33      0.92 o
   2  20   1       31.53       37.98      1.60 o
   3  20   1       13.58       13.88      1.36 o
   4  20   1       21.96       25.51      2.45 o
  -4  21   1       24.76       31.35      2.21 o
  -3  21   1        3.86        4.18      0.81 o
  -2  21   1        1.11        0.78      0.69 o
  -1  21   1        4.22        7.08      0.78 o
   0  21   1       34.20       33.29      1.70 o
   1  21   1        0.22        1.12      0.69 o
   2  21   1       84.19       91.60      2.28 o
   3  21   1        1.81        1.76      0.91 o
  -3  22   1       33.15       29.07      1.62 o
  -2  22   1       48.13       45.65      1.55 o
  -1  22   1        9.02       10.41      0.89 o
   0  22   1       13.99       23.11      1.32 o
   1  22   1        0.44        0.67      0.94 o
   2  22   1      107.42      134.38      3.06 o
  -2  23   1       44.46       50.58      3.37 o
  -1  23   1        0.99        1.12      1.66 o
   0  23   1        5.09        7.81      1.39 o
   1  23   1       26.46       37.22      2.25 o
   2  23   1       36.14       57.17      5.21 o
   0  24   1       42.42       58.71      7.46 o
  -8   0   2       93.65       76.22      2.76 o
  -6   0   2     1021.24     1060.12     24.14 o
  -4   0   2     4006.05     4301.78     69.36 o
  -2   0   2       69.12       61.33      1.29 o
   0   0   2     1087.45     1091.05     18.67 o
   2   0   2      167.32      169.25      3.08 o
   4   0   2       35.98       40.58      1.15 o
   6   0   2        7.71        8.07      1.23 o
  -9   1   2        1.64        0.48      1.03 o
  -8   1   2        2.30        0.94      0.59 o
  -7   1   2       74.44       65.19      1.58 o
  -6   1   2      236.61      234.26      4.05 o
  -5   1   2       33.05       34.34      0.65 o
  -4   1   2      857.40      867.29     10.01 o
  -3   1   2      843.73      844.08     10.60 o
  -2   1   2      296.03      293.38      4.25 o
  -1   1   2     1092.30     1075.52     12.30 o
   0   1   2      514.38      513.56      6.24 o
   1   1   2      235.76      288.45      3.84 o
   2   1   2       24.81       27.99      0.52 o
   3   1   2      198.99      201.27      2.54 o
   4   1   2       49.92       55.63      1.09 o
   5   1   2       26.76       29.86      0.82 o
   6   1   2       11.83       11.86      0.77 o
   7   1   2       46.23       42.91      1.55 o
  -9   2   2       21.39       25.31      2.73 o
  -8   2   2       58.98       65.33      2.07 o
  -7   2   2      144.95      141.03      2.82 o
  -6   2   2      128.48      125.85      2.46 o
  -5   2   2      465.14      497.38      6.25 o
  -4   2   2      178.05      164.66      2.16 o
  -3   2   2        4.44        4.09      0.23 o
  -2   2   2      395.20      417.66      5.50 o
  -1   2   2      659.07      623.31      7.17 o
   0   2   2      568.42      550.62      7.07 o
   1   2   2     1313.69     1354.74     17.70 o
   2   2   2      184.47      189.84      2.39 o
   3   2   2       12.58       15.92      0.42 o
   4   2   2        5.50        7.09      0.36 o
   5   2   2        0.20       -0.07      0.36 o
   6   2   2       13.34       12.38      0.72 o
   7   2   2       61.41       62.92      1.90 o
  -9   3   2        1.43       -1.92      1.92 o
  -8   3   2      156.56      157.02      3.93 o
  -7   3   2       10.20       10.64      0.66 o
  -6   3   2      105.57      100.06      1.96 o
  -5   3   2       10.55       11.68      0.43 o
  -4   3   2      503.73      523.89      6.98 o
  -3   3   2        0.93        0.20      0.18 o
  -2   3   2     2507.15     2456.58     32.02 o
  -1   3   2      466.95      465.72      5.38 o
   0   3   2      365.45      326.48      3.97 o
   1   3   2     2958.83     3122.60     38.04 o
   2   3   2      109.29      111.30      1.47 o
   3   3   2      858.28      951.75     11.71 o
   4   3   2        0.79        0.60      0.28 o
   5   3   2       22.47       19.52      0.69 o
   6   3   2        0.00       -0.86      0.48 o
   7   3   2        3.74        4.27      1.05 o
  -8   4   2      142.42      145.89      4.13 o
  -7   4   2       10.81       12.08      0.81 o
  -6   4   2      989.70     1000.58     15.17 o
  -5   4   2        3.27        2.87      0.25 o
  -4   4   2     4514.44     4696.35     57.07 o
  -3   4   2       89.95       81.24      1.16 o
  -2   4   2      754.50      800.02     10.82 o
  -1   4   2      711.76      698.27      8.09 o
   0   4   2       10.76        6.83      0.30 o
   1   4   2      669.13      737.84      8.84 o
   2   4   2      456.73      506.68      6.15 o
   3   4   2      410.68      451.58      5.51 o
   4   4   2       66.20       88.34      1.38 o
   5   4   2       33.88       39.11      1.18 o
   6   4   2        0.28       -0.98      0.65 o
   7   4   2       40.34       42.58      1.76 o
  -8   5   2        1.32        0.48      0.77 o
  -7   5   2       45.62       40.73      1.39 o
  -6   5   2      297.74      281.77      5.04 o
  -5   5   2       70.57       74.39      1.14 o
  -4   5   2      409.09      403.23      5.04 o
  -3   5   2       40.54       47.72      0.73 o
  -2   5   2       18.08       19.14      0.43 o
  -1   5   2       34.66       36.28      0.61 o
   0   5   2      240.13      242.09      3.05 o
   1   5   2      323.49      352.88      4.32 o
   2   5   2       46.09       43.11      0.70 o
   3   5   2       27.01       29.16      0.59 o
   4   5   2       26.14       28.30      0.67 o
   5   5   2      397.01      383.86      5.96 o
   6   5   2        9.77       10.44      0.70 o
   7   5   2      116.16      115.82      2.54 o
  -8   6   2      257.15      263.94      7.61 o
  -7   6   2      133.50      126.16      3.00 o
  -6   6   2      678.08      688.30     10.49 o
  -5   6   2      346.46      340.21      5.06 o
  -4   6   2     1486.50     1593.73     19.51 o
  -3   6   2      524.43      542.95      7.21 o
  -2   6   2      634.87      629.09      8.32 o
  -1   6   2        0.33       -0.17      0.16 o
   0   6   2        7.44        8.53      0.27 o
   1   6   2     1909.20     2042.78     25.34 o
   2   6   2      349.43      369.93      4.71 o
   3   6   2      296.21      345.09      4.58 o
   4   6   2      318.04      322.43      4.70 o
   5   6   2      151.47      158.99      2.66 o
   6   6   2       81.10       82.24      1.74 o
   7   6   2      233.23      231.53      7.50 o
  -8   7   2      132.51      146.32      3.89 o
  -7   7   2        0.77        0.42      0.60 o
  -6   7   2       29.68       32.67      0.96 o
  -5   7   2        1.23        1.54      0.31 o
  -4   7   2      217.35      244.13      3.44 o
  -3   7   2       10.11        8.80      0.33 o
  -2   7   2      567.80      597.54      7.94 o
  -1   7   2        3.41        2.98      0.22 o
   0   7   2      216.76      225.99      2.80 o
   1   7   2      537.15      576.47      7.22 o
   2   7   2      125.97      127.63      1.77 o
   3   7   2      774.02      820.98     10.30 o
   4   7   2       46.45       45.91      1.00 o
   5   7   2       97.24      100.67      2.03 o
   6   7   2        0.25       -0.72      0.54 o
   7   7   2       31.39       34.04      2.05 o
  -8   8   2      258.52      269.02      7.97 o
  -7   8   2        1.52        2.66      0.59 o
  -6   8   2      577.77      583.85      9.02 o
  -5   8   2        0.53        0.80      0.33 o
  -4   8   2       71.14       77.32      1.26 o
  -3   8   2       39.71       38.52      0.73 o
  -2   8   2      298.40      284.03      3.61 o
  -1   8   2      135.21      135.65      1.81 o
   0   8   2      142.25      131.91      1.72 o
   1   8   2       54.06       49.69      0.81 o
   2   8   2      128.66      154.45      2.09 o
   3   8   2       35.66       33.78      0.73 o
   4   8   2      105.11      116.34      1.95 o
   5   8   2       44.08       40.66      1.48 o
   6   8   2       70.59       70.25      1.77 o
   7   8   2       70.10       68.05      2.84 o
  -8   9   2        0.13       -0.33      0.78 o
  -7   9   2       21.85       22.25      1.03 o
  -6   9   2       11.25       11.93      0.72 o
  -5   9   2       55.36       55.09      1.19 o
  -4   9   2      196.16      192.12      2.76 o
  -3   9   2      113.36      113.50      1.70 o
  -2   9   2      801.95      801.17      9.92 o
  -1   9   2      628.59      602.06      7.51 o
   0   9   2       27.44       27.27      0.52 o
   1   9   2        5.75        6.84      0.32 o
   2   9   2        0.95        1.45      0.27 o
   3   9   2      120.16      120.96      1.96 o
   4   9   2       32.42       34.39      0.89 o
   5   9   2       19.57       20.86      0.93 o
   6   9   2       24.21       24.45      1.10 o
  -8  10   2        6.01        4.57      1.52 o
  -7  10   2       36.47       31.23      1.30 o
  -6  10   2       42.18       43.32      1.19 o
  -5  10   2      208.19      206.34      3.87 o
  -4  10   2      136.80      170.59      2.50 o
  -3  10   2      118.66      120.39      1.82 o
  -2  10   2        2.68        0.86      0.24 o
  -1  10   2       21.86       22.75      0.50 o
   0  10   2        8.28       11.36      0.35 o
   1  10   2       40.49       41.54      0.74 o
   2  10   2      134.59      134.31      1.89 o
   3  10   2      404.13      398.37      5.70 o
   4  10   2       25.53       27.63      0.82 o
   5  10   2      193.25      196.90      4.16 o
   6  10   2        0.00       -0.56      0.67 o
  -8  11   2        0.08        1.05      1.46 o
  -7  11   2        1.22        0.90      0.67 o
  -6  11   2      106.71      101.55      2.11 o
  -5  11   2       25.31       25.53      0.87 o
  -4  11   2        0.06        0.03      0.31 o
  -3  11   2       18.06       19.51      0.56 o
  -2  11   2      300.61      308.59      3.95 o
  -1  11   2      236.91      205.46      2.69 o
   0  11   2        0.77        0.35      0.22 o
   1  11   2      351.83      331.46      4.25 o
   2  11   2       12.18       12.85      0.45 o
   3  11   2       42.17       40.97      0.95 o
   4  11   2       16.01       16.33      0.96 o
   5  11   2        8.56        6.96      0.69 o
   6  11   2       18.51       17.56      1.01 o
  -8  12   2        7.82        6.73      2.71 o
  -7  12   2        1.26        0.61      0.67 o
  -6  12   2       47.49       45.25      1.26 o
  -5  12   2       17.74       19.34      0.79 o
  -4  12   2       96.50       84.86      1.57 o
  -3  12   2        0.01       -0.31      0.28 o
  -2  12   2       54.54       50.06      0.85 o
  -1  12   2       13.34       14.94      0.51 o
   0  12   2        1.23        1.54      0.30 o
   1  12   2      257.71      239.07      3.15 o
   2  12   2        0.00        0.40      0.29 o
   3  12   2      198.06      195.80      3.28 o
   4  12   2       20.00       20.41      0.85 o
   5  12   2       60.76       61.55      1.95 o
   6  12   2        1.01        0.29      0.74 o
  -7  13   2        0.01       -1.26      0.63 o
  -6  13   2        2.09        1.49      0.59 o
  -5  13   2        5.58        4.82      0.57 o
  -4  13   2        7.76        7.13      0.49 o
  -3  13   2        3.75        3.55      0.39 o
  -2  13   2       39.96       48.16      0.98 o
  -1  13   2        2.21        2.41      0.31 o
   0  13   2      986.38      953.76     12.26 o
   1  13   2      324.96      312.32      5.18 o
   2  13   2     1018.83     1011.14     21.46 o
   3  13   2      539.05      538.90      8.27 o
   4  13   2       40.51       40.16      1.17 o
   5  13   2       21.50       22.90      1.00 o
   6  13   2       18.20       19.84      2.33 o
  -7  14   2        2.94        0.95      0.85 o
  -6  14   2       62.04       62.97      2.03 o
  -5  14   2        5.85        6.39      0.78 o
  -4  14   2      336.31      345.90      5.27 o
  -3  14   2       11.02       12.45      0.56 o
  -2  14   2      108.45      110.61      1.94 o
  -1  14   2      334.25      326.46      4.39 o
   0  14   2      369.77      348.33      5.55 o
   1  14   2      312.15      300.42      5.80 o
   2  14   2      963.28      940.64     18.69 o
   3  14   2       55.82       57.55      1.37 o
   4  14   2      402.69      404.88      6.43 o
   5  14   2       26.55       25.70      1.20 o
   6  14   2       57.57       86.52      8.75 o
  -7  15   2        3.44        1.48      1.00 o
  -6  15   2      157.01      148.52      5.06 o
  -5  15   2       21.85       21.90      0.94 o
  -4  15   2      210.15      204.85      3.33 o
  -3  15   2        2.79        0.41      0.47 o
  -2  15   2      115.42      114.54      2.24 o
  -1  15   2      133.61      131.14      2.04 o
   0  15   2      655.58      634.29      9.56 o
   1  15   2      339.53      324.68      9.10 o
   2  15   2      232.57      219.45      4.05 o
   3  15   2       78.56       77.89      1.69 o
   4  15   2       36.65       37.48      1.20 o
   5  15   2        0.17       -1.05      0.72 o
  -6  16   2       13.52       14.67      1.40 o
  -5  16   2       15.45       15.05      1.31 o
  -4  16   2       58.04       47.34      1.25 o
  -3  16   2       14.50       10.34      0.63 o
  -2  16   2        1.47       -0.02      0.42 o
  -1  16   2       48.54       47.59      1.31 o
   0  16   2       35.41       39.03      1.07 o
   1  16   2      754.52      756.43     16.10 o
   2  16   2       17.06       17.64      1.15 o
   3  16   2      598.77      601.29     13.50 o
   4  16   2        4.83        4.42      0.90 o
   5  16   2      252.20      258.10      9.28 o
  -6  17   2        0.07       -0.59      0.98 o
  -5  17   2       17.21       15.66      0.99 o
  -4  17   2      197.59      177.03      3.55 o
  -3  17   2       92.80       87.33      1.81 o
  -2  17   2      417.91      371.27      6.02 o
  -1  17   2       66.96       65.98      2.19 o
   0  17   2      151.51      144.31      3.01 o
   1  17   2      459.55      456.43     12.52 o
   2  17   2        8.61        8.27      0.80 o
   3  17   2      680.43      669.19     13.01 o
   4  17   2       60.12       61.45      2.95 o
   5  17   2       98.11       87.18      8.85 o
  -6  18   2       21.41       16.12      1.78 o
  -5  18   2       11.26       12.59      1.20 o
  -4  18   2      148.01      134.67      3.18 o
  -3  18   2        2.90        4.32      0.61 o
  -2  18   2        2.37        1.73      0.58 o
  -1  18   2       12.07       13.88      0.78 o
   0  18   2        2.55        2.15      0.54 o
   1  18   2        0.00        0.50      0.60 o
   2  18   2       35.92       35.90      1.61 o
   3  18   2      196.40      199.53      3.93 o
   4  18   2        0.01       -0.66      0.80 o
  -5  19   2       27.00       30.14      2.07 o
  -4  19   2        1.58        1.31      0.71 o
  -3  19   2        8.41        8.78      0.80 o
  -2  19   2       36.43       37.70      1.23 o
  -1  19   2        0.90        0.86      0.57 o
   0  19   2       40.58       39.80      1.41 o
   1  19   2        1.67        1.51      0.65 o
   2  19   2       13.96       13.73      1.11 o
   3  19   2        7.33        8.58      1.15 o
   4  19   2        1.29       -2.91      4.36 o
  -5  20   2       44.04       41.59      3.68 o
  -4  20   2       36.40       34.83      1.63 o
  -3  20   2        4.25        5.24      0.79 o
  -2  20   2        3.44        5.04      0.78 o
  -1  20   2       33.33       29.74      1.66 o
   0  20   2       38.04       44.35      1.75 o
   1  20   2       19.98       23.62      1.18 o
   2  20   2        0.03        0.49      0.78 o
   3  20   2      190.02      198.37      4.31 o
  -4  21   2        6.94       10.35      1.51 o
  -3  21   2        0.08       -1.27      0.69 o
  -2  21   2        4.39        2.03      1.36 o
  -1  21   2       58.04       60.31      1.94 o
   0  21   2       27.87       31.47      1.77 o
   1  21   2       14.58       19.60      1.52 o
   2  21   2        0.00        0.11      0.82 o
  -3  22   2       15.61       15.94      1.08 o
  -2  22   2        1.86        0.82      0.73 o
  -1  22   2        0.15        0.48      0.94 o
   0  22   2        9.12        9.13      1.02 o
   1  22   2       17.04       16.76      2.02 o
   2  22   2       18.57       20.38      2.40 o
  -3  23   2       32.28       38.23      2.88 o
  -2  23   2       32.81       37.52      2.81 o
  -1  23   2        0.21        0.86      1.57 o
   0  23   2       81.86       92.52      5.24 o
   1  23   2       20.16       24.10      2.53 o
  -1  24   2        1.44        3.16      1.72 o
  -9   0   3      244.82      256.99     16.36 o
  -7   0   3      364.61      361.13      8.69 o
  -5   0   3        3.87        3.00      0.53 o
  -3   0   3       23.41       19.06      0.68 o
  -1   0   3     3536.19     3400.11     55.04 o
   1   0   3        3.44        2.00      0.33 o
   3   0   3       84.08       84.73      1.93 o
   5   0   3       32.43       32.75      1.25 o
  -9   1   3        1.00        0.12      1.01 o
  -8   1   3       97.80      109.34      2.53 o
  -7   1   3      147.44      139.11      2.65 o
  -6   1   3      212.19      202.04      3.73 o
  -5   1   3      190.77      195.21      3.03 o
  -4   1   3        5.34        5.36      0.29 o
  -3   1   3       24.51       22.96      0.49 o
  -2   1   3      164.53      166.37      2.28 o
  -1   1   3      517.12      561.62      6.49 o
   0   1   3       51.36       51.77      0.78 o
   1   1   3      286.78      333.04      4.39 o
   2   1   3       15.43       16.96      0.50 o
   3   1   3       49.54       47.61      0.91 o
   4   1   3       69.32       68.54      1.31 o
   5   1   3       92.95       91.56      1.58 o
   6   1   3      285.90      287.67      5.21 o
  -9   2   3        0.44       -0.40      0.83 o
  -8   2   3      462.86      443.91     10.29 o
  -7   2   3        9.71       11.13      0.64 o
  -6   2   3      797.21      787.28     12.78 o
  -5   2   3       14.30       14.56      0.51 o
  -4   2   3      106.28      104.15      1.69 o
  -3   2   3        3.48        5.96      0.26 o
  -2   2   3      595.08      594.42      7.81 o
  -1   2   3       94.54      107.91      1.33 o
   0   2   3      131.69      147.50      1.86 o
   1   2   3      233.54      251.29      3.21 o
   2   2   3        0.04        0.68      0.25 o
   3   2   3       80.66       81.34      1.32 o
   4   2   3       60.07       69.09      1.23 o
   5   2   3        6.92        6.42      0.54 o
   6   2   3      137.39      141.74      2.88 o
   7   2   3        0.56       -5.56      2.78 o
  -9   3   3       76.60       68.83      2.86 o
  -8   3   3       64.50       54.05      1.73 o
  -7   3   3        4.28        4.58      0.62 o
  -6   3   3       52.18       48.34      1.21 o
  -5   3   3       18.06       17.24      0.55 o
  -4   3   3      115.84      108.97      1.77 o
  -3   3   3      145.17      146.08      1.90 o
  -2   3   3        0.01        0.20      0.16 o
  -1   3   3        7.93       10.85      0.29 o
   0   3   3      131.30      121.03      1.67 o
   1   3   3        7.71        9.44      0.33 o
   2   3   3      293.28      307.76      3.94 o
   3   3   3      464.37      463.22      6.62 o
   4   3   3       21.32       22.74      0.76 o
   5   3   3        1.99        2.77      0.64 o
   6   3   3       45.53       45.71      1.91 o
  -9   4   3        1.03        1.88      1.21 o
  -8   4   3       99.42      100.57      2.62 o
  -7   4   3        1.48        1.17      0.53 o
  -6   4   3      151.04      157.15      2.84 o
  -5   4   3      230.38      228.20      3.51 o
  -4   4   3        0.01        0.03      0.20 o
  -3   4   3       34.07       38.07      0.69 o
  -2   4   3      495.51      505.74      6.66 o
  -1   4   3     2940.16     3073.62     35.23 o
   0   4   3      858.27      921.43     10.97 o
   1   4   3      690.59      792.51     10.01 o
   2   4   3      172.08      177.03      2.52 o
   3   4   3      359.96      366.98      4.93 o
   4   4   3        1.79        1.10      0.40 o
   5   4   3      680.70      676.88     11.27 o
   6   4   3       34.12       33.43      1.28 o
  -9   5   3        5.00       10.09      1.97 o
  -8   5   3      425.78      416.03      9.12 o
  -7   5   3       13.17       14.43      0.88 o
  -6   5   3      772.37      781.71     12.62 o
  -5   5   3       30.68       26.71      0.78 o
  -4   5   3     1348.12     1397.18     18.42 o
  -3   5   3      371.84      393.77      5.29 o
  -2   5   3      101.31       94.68      1.21 o
  -1   5   3     2708.01     2900.90     33.32 o
   0   5   3       42.85       57.09      0.84 o
   1   5   3     1893.55     2097.00     28.16 o
   2   5   3      301.42      313.59      4.02 o
   3   5   3       31.78       37.28      0.85 o
   4   5   3       35.28       32.51      0.81 o
   5   5   3       11.44       14.15      0.75 o
   6   5   3       11.47       13.15      1.60 o
  -8   6   3       16.36       14.59      1.02 o
  -7   6   3       18.27       19.82      0.99 o
  -6   6   3      550.97      527.31      8.67 o
  -5   6   3      264.70      261.36      3.98 o
  -4   6   3      242.54      247.69      3.74 o
  -3   6   3      961.30     1000.96     14.33 o
  -2   6   3      207.15      225.16      2.88 o
  -1   6   3      529.46      553.35      6.48 o
   0   6   3     1272.78     1406.12     16.24 o
   1   6   3      131.72      151.75      2.27 o
   2   6   3      410.12      460.74      6.50 o
   3   6   3       56.76       47.72      0.95 o
   4   6   3       45.16       49.50      1.11 o
   5   6   3      297.63      286.95      4.63 o
   6   6   3       24.95       23.56      1.01 o
  -8   7   3      220.69      218.60      4.91 o
  -7   7   3        0.01       -0.94      0.50 o
  -6   7   3       88.26       84.50      1.75 o
  -5   7   3        0.26        0.34      0.30 o
  -4   7   3        6.68        5.91      0.36 o
  -3   7   3       12.01       11.76      0.40 o
  -2   7   3        4.36        3.61      0.23 o
  -1   7   3      519.18      549.08      6.81 o
   0   7   3        3.19        3.85      0.22 o
   1   7   3      514.24      555.67      7.01 o
   2   7   3       12.80        6.92      0.37 o
   3   7   3       52.71       43.13      0.90 o
   4   7   3        4.00        2.16      0.53 o
   5   7   3        5.59        4.30      0.83 o
   6   7   3        6.35        7.39      0.77 o
  -8   8   3      192.57      189.50      4.85 o
  -7   8   3       95.29       92.14      2.08 o
  -6   8   3      368.51      366.21      6.46 o
  -5   8   3       41.71       41.91      0.94 o
  -4   8   3      105.35       99.58      1.75 o
  -3   8   3       14.31       14.29      0.44 o
  -2   8   3       26.55       30.11      0.57 o
  -1   8   3      227.77      233.98      3.01 o
   0   8   3       12.84       12.95      0.37 o
   1   8   3      252.47      228.31      3.07 o
   2   8   3       12.32        9.36      0.54 o
   3   8   3      172.85      162.98      2.35 o
   4   8   3       19.04       20.82      0.77 o
   5   8   3        0.01       -0.91      0.65 o
   6   8   3       19.50       21.35      1.11 o
  -8   9   3       60.53       65.34      2.60 o
  -7   9   3       59.99       54.90      1.61 o
  -6   9   3        8.77        7.99      0.60 o
  -5   9   3       42.52       42.78      1.01 o
  -4   9   3       27.46       33.17      0.79 o
  -3   9   3      101.24       89.50      1.40 o
  -2   9   3       64.22       54.49      0.86 o
  -1   9   3       19.69       19.25      0.46 o
   0   9   3        0.24        0.46      0.22 o
   1   9   3       18.12       20.11      0.69 o
   2   9   3        5.32        5.32      0.37 o
   3   9   3       52.32       56.22      1.05 o
   4   9   3       32.95       31.56      1.18 o
   5   9   3      115.14      114.25      2.19 o
   6   9   3       32.37       29.25      1.32 o
  -8  10   3       90.88       90.30      3.41 o
  -7  10   3       10.31        9.83      0.81 o
  -6  10   3       16.14       17.22      0.80 o
  -5  10   3        1.15        1.46      0.38 o
  -4  10   3       14.01       13.70      0.54 o
  -3  10   3        0.89        2.42      0.30 o
  -2  10   3      226.53      222.95      2.91 o
  -1  10   3      231.36      202.84      2.78 o
   0  10   3       41.86       34.92      0.75 o
   1  10   3       54.38       48.11      1.04 o
   2  10   3        0.00        0.24      0.31 o
   3  10   3        5.65        5.08      0.43 o
   4  10   3       35.83       38.93      1.20 o
   5  10   3        2.00        0.77      0.70 o
   6  10   3        1.80        2.12      1.11 o
  -8  11   3       12.96       18.62      3.46 o
  -7  11   3       35.96       33.10      1.86 o
  -6  11   3      103.39      103.34      2.98 o
  -5  11   3       13.53       12.90      0.59 o
  -4  11   3       32.47       28.19      0.78 o
  -3  11   3      119.76      116.47      1.79 o
  -2  11   3      203.39      203.34      2.69 o
  -1  11   3       48.16       46.02      0.85 o
   0  11   3      188.71      195.18      2.71 o
   1  11   3      205.17      207.06      2.83 o
   2  11   3       18.24       13.94      0.52 o
   3  11   3       42.19       37.30      0.94 o
   4  11   3       24.09       23.10      0.96 o
   5  11   3        2.41        2.13      0.76 o
  -7  12   3       49.26       44.23      1.50 o
  -6  12   3       25.19       26.96      1.25 o
  -5  12   3        7.21        5.36      0.56 o
  -4  12   3       26.38       24.46      0.75 o
  -3  12   3        9.46       15.23      0.52 o
  -2  12   3        6.69        7.04      0.42 o
  -1  12   3        0.10       -0.36      0.29 o
   0  12   3      288.96      281.62      3.93 o
   1  12   3      572.58      572.24      8.20 o
   2  12   3       56.07       62.16      1.11 o
   3  12   3      154.96      153.04      2.47 o
   4  12   3        1.09        0.18      0.57 o
   5  12   3       16.66       17.53      1.04 o
  -7  13   3       34.98       31.95      1.33 o
  -6  13   3       28.47       24.96      1.17 o
  -5  13   3        0.62        0.52      0.47 o
  -4  13   3       10.40       11.10      0.67 o
  -3  13   3      179.63      176.17      2.73 o
  -2  13   3       63.81       66.15      1.24 o
  -1  13   3       74.31       68.40      1.17 o
   0  13   3        5.10        5.89      0.43 o
   1  13   3       76.56       78.00      1.41 o
   2  13   3        0.03        0.04      0.38 o
   3  13   3       94.67       90.88      1.85 o
   4  13   3        8.38        9.02      1.12 o
   5  13   3        0.00       -0.71      0.74 o
  -7  14   3       23.01       24.01      1.28 o
  -6  14   3      185.02      181.04      5.77 o
  -5  14   3       29.30       25.90      0.95 o
  -4  14   3      192.23      179.34      3.34 o
  -3  14   3      195.57      185.09      3.04 o
  -2  14   3       43.73       38.60      1.04 o
  -1  14   3     1560.87     1499.30     24.15 o
   0  14   3       16.35       17.84      0.62 o
   1  14   3     1113.38     1086.09     15.97 o
   2  14   3       17.24       16.37      0.76 o
   3  14   3      358.09      352.93      6.25 o
   4  14   3       73.15       77.92      2.15 o
   5  14   3       95.72      104.12      5.49 o
  -7  15   3        0.55       -0.76      0.88 o
  -6  15   3       27.07       23.69      1.16 o
  -5  15   3       74.44       70.97      1.85 o
  -4  15   3        3.43        5.21      0.63 o
  -3  15   3      127.41      124.59      2.22 o
  -2  15   3      274.81      272.90      4.17 o
  -1  15   3      920.45      892.91     17.10 o
   0  15   3      235.79      234.39      4.80 o
   1  15   3     1354.49     1338.28     21.85 o
   2  15   3       17.80       16.59      0.92 o
   3  15   3      189.68      187.91      3.88 o
   4  15   3       44.22       40.49      2.06 o
   5  15   3      105.76      138.83     11.35 o
  -7  16   3       11.65        4.50      2.02 o
  -6  16   3      227.39      224.23      7.78 o
  -5  16   3       27.42       29.54      1.34 o
  -4  16   3      193.78      186.82      3.68 o
  -3  16   3       67.31       75.78      1.56 o
  -2  16   3      570.77      559.74      9.42 o
  -1  16   3       23.97       27.90      0.84 o
   0  16   3      942.25      943.11     17.29 o
   1  16   3      170.31      169.35      3.51 o
   2  16   3      186.59      186.19      3.92 o
   3  16   3       45.41       42.98      1.48 o
   4  16   3        5.29        4.71      1.07 o
  -6  17   3       61.98       63.53      3.30 o
  -5  17   3        0.42       -1.09      0.65 o
  -4  17   3       15.81       16.23      1.29 o
  -3  17   3      202.30      188.96      3.20 o
  -2  17   3      276.62      272.03      4.79 o
  -1  17   3      380.93      359.06      8.06 o
   0  17   3      156.11      155.04      5.06 o
   1  17   3      186.38      187.54      4.76 o
   2  17   3       44.71       46.19      1.48 o
   3  17   3       64.62       70.37      1.93 o
   4  17   3        0.01       -3.76      2.33 o
  -5  18   3        0.95       -0.81      0.88 o
  -4  18   3       49.97       54.34      2.28 o
  -3  18   3        3.65        1.77      0.61 o
  -2  18   3      163.40      173.54      3.12 o
  -1  18   3       49.80       50.41      1.44 o
   0  18   3       54.17       57.36      2.39 o
   1  18   3        2.36        2.65      0.81 o
   2  18   3        0.00        0.49      0.74 o
   3  18   3       12.98       12.55      1.05 o
  -5  19   3        3.82        2.37      0.81 o
  -4  19   3      109.69      106.57      4.08 o
  -3  19   3       39.16       42.28      1.75 o
  -2  19   3       68.19       70.93      1.92 o
  -1  19   3        1.98        2.81      0.66 o
   0  19   3        3.35        3.79      0.61 o
   1  19   3       16.58       18.35      1.74 o
   2  19   3       10.59       10.53      1.09 o
   3  19   3       30.55       35.01      5.55 o
  -5  20   3        1.74        0.68      1.13 o
  -4  20   3       32.52       27.95      1.28 o
  -3  20   3       38.44       38.92      1.64 o
  -2  20   3       79.76       81.60      2.17 o
  -1  20   3       90.61       91.80      3.66 o
   0  20   3       69.72       75.33      2.04 o
   1  20   3        0.17        0.79      0.78 o
   2  20   3      116.11      116.47      2.89 o
   3  20   3        0.35       -3.16      3.39 o
  -4  21   3        5.45        7.86      1.70 o
  -3  21   3       21.48       25.99      1.43 o
  -2  21   3       94.55       94.50      3.25 o
  -1  21   3       42.80       45.18      2.43 o
   0  21   3       58.46       58.54      1.84 o
   1  21   3        5.05        3.37      0.86 o
   2  21   3        5.79        8.46      5.40 o
  -3  22   3       18.80       25.33      3.72 o
  -2  22   3       39.51       43.09      3.63 o
  -1  22   3       21.36       30.46      1.32 o
   0  22   3        0.28       -0.13      2.13 o
   1  22   3      191.64      237.77      9.51 o
  -2  23   3       64.54       71.00      3.94 o
  -1  23   3        0.42        0.01      1.47 o
  -8   0   4      214.06      211.27      5.50 o
  -6   0   4      122.86      118.38      3.19 o
  -4   0   4      338.53      329.48      6.32 o
  -2   0   4       25.63       24.78      0.75 o
   0   0   4      500.50      490.67      8.61 o
   2   0   4      341.55      354.89      6.77 o
   4   0   4      188.56      188.50      3.96 o
   6   0   4        9.14        8.21      1.33 o
  -9   1   4       20.43       19.32      3.59 o
  -8   1   4       50.12       44.65      1.44 o
  -7   1   4        9.84        9.81      0.72 o
  -6   1   4       26.57       26.96      0.83 o
  -5   1   4       28.86       28.44      0.71 o
  -4   1   4       18.16       14.10      0.43 o
  -3   1   4        9.92       12.31      0.38 o
  -2   1   4      212.01      212.47      2.71 o
  -1   1   4       67.22       72.61      1.00 o
   0   1   4       53.27       54.80      0.86 o
   1   1   4      720.95      739.29      9.16 o
   2   1   4      279.17      267.88      3.68 o
   3   1   4        0.00       -0.74      0.37 o
   4   1   4      603.92      602.79      8.05 o
   5   1   4       92.66       97.74      1.81 o
   6   1   4       95.04       95.06      2.80 o
  -9   2   4       19.37       18.91      1.76 o
  -8   2   4      179.37      174.07      3.98 o
  -7   2   4       27.70       29.06      1.12 o
  -6   2   4       48.50       48.20      1.16 o
  -5   2   4       57.97       55.14      1.08 o
  -4   2   4       19.07       18.46      0.47 o
  -3   2   4     2900.19     2902.05     37.79 o
  -2   2   4      225.86      237.91      3.10 o
  -1   2   4      605.13      673.40      7.83 o
   0   2   4      178.07      187.10      2.42 o
   1   2   4      141.97      146.15      1.99 o
   2   2   4        9.23       10.71      0.44 o
   3   2   4      741.61      731.18      9.63 o
   4   2   4        2.32        3.30      0.50 o
   5   2   4      454.90      460.97      6.57 o
   6   2   4        5.21        1.88      1.54 o
  -9   3   4      160.21      154.20      5.53 o
  -8   3   4       17.97       20.16      1.09 o
  -7   3   4       41.26       43.12      1.32 o
  -6   3   4       50.93       55.21      1.28 o
  -5   3   4        0.37        0.47      0.27 o
  -4   3   4      109.42      108.03      1.61 o
  -3   3   4      445.72      482.71      6.45 o
  -2   3   4      579.32      626.05      7.72 o
  -1   3   4     1091.89     1215.49     14.05 o
   0   3   4      401.21      419.07      5.41 o
   1   3   4      168.80      170.36      2.34 o
   2   3   4       22.15       20.80      0.59 o
   3   3   4      552.10      543.64      7.22 o
   4   3   4      182.87      180.12      2.80 o
   5   3   4      530.67      535.96      8.26 o
   6   3   4        0.84       -1.45      1.14 o
  -9   4   4        0.82        2.51      1.22 o
  -8   4   4       81.64       71.85      2.22 o
  -7   4   4       14.21       13.45      0.79 o
  -6   4   4       12.08       13.06      0.61 o
  -5   4   4      119.87      124.80      2.07 o
  -4   4   4        9.35       12.67      0.47 o
  -3   4   4       75.67       76.98      1.19 o
  -2   4   4     1020.90     1096.33     12.69 o
  -1   4   4        6.86        7.48      0.26 o
   0   4   4      316.07      341.68      4.77 o
   1   4   4       67.62       69.75      1.11 o
   2   4   4       12.65       14.49      0.50 o
   3   4   4      106.19      100.94      1.71 o
   4   4   4       65.60       65.77      1.33 o
   5   4   4       35.16       36.48      1.22 o
   6   4   4        2.75        1.74      2.35 o
  -9   5   4        0.02       -0.33      1.10 o
  -8   5   4        1.60        1.07      0.63 o
  -7   5   4        2.48        2.44      0.54 o
  -6   5   4      186.76      176.45      3.17 o
  -5   5   4       35.25       36.89      0.95 o
  -4   5   4      129.35      136.80      2.20 o
  -3   5   4      108.61      111.65      1.64 o
  -2   5   4        9.62       10.66      0.30 o
  -1   5   4      349.54      339.20      4.02 o
   0   5   4       34.59       47.19      0.81 o
   1   5   4        9.62       10.75      0.44 o
   2   5   4        0.37        0.78      0.33 o
   3   5   4      127.89      118.04      1.93 o
   4   5   4        2.82        3.56      0.52 o
   5   5   4      175.45      174.07      3.87 o
   6   5   4       15.40       14.42      2.52 o
  -9   6   4        3.43        7.88      4.07 o
  -8   6   4       26.29       25.44      1.21 o
  -7   6   4       30.94       32.64      1.17 o
  -6   6   4       33.59       33.86      0.99 o
  -5   6   4        3.25        4.10      0.42 o
  -4   6   4      135.80      138.38      2.22 o
  -3   6   4      334.03      335.09      4.56 o
  -2   6   4       59.00       62.80      0.94 o
  -1   6   4       40.81       29.15      0.53 o
   0   6   4        2.44        0.73      0.22 o
   1   6   4       51.03       56.78      1.01 o
   2   6   4       19.70       18.59      0.64 o
   3   6   4      107.21       98.97      1.65 o
   4   6   4        6.79        5.46      0.55 o
   5   6   4        9.62        7.96      0.74 o
   6   6   4        4.56        1.11      2.10 o
  -8   7   4      115.12      113.34      2.92 o
  -7   7   4      133.69      119.40      2.90 o
  -6   7   4      303.93      302.49      5.16 o
  -5   7   4       95.79      101.13      1.96 o
  -4   7   4       57.64       62.04      1.17 o
  -3   7   4      257.02      266.87      3.69 o
  -2   7   4        1.61        2.90      0.21 o
  -1   7   4       72.68       74.17      1.03 o
   0   7   4       80.35       74.46      1.13 o
   1   7   4      461.80      457.34      6.11 o
   2   7   4        8.99        9.00      0.47 o
   3   7   4      556.53      512.84      6.98 o
   4   7   4        0.38        0.13      0.58 o
   5   7   4      317.04      313.51      6.33 o
  -8   8   4      352.09      351.03      7.43 o
  -7   8   4      121.44      123.01      3.00 o
  -6   8   4      130.43      129.76      2.50 o
  -5   8   4      352.91      369.43      6.16 o
  -4   8   4        7.22       11.45      0.48 o
  -3   8   4      177.09      195.67      3.03 o
  -2   8   4      105.28      115.55      1.59 o
  -1   8   4      158.08      188.90      2.49 o
   0   8   4       49.25       41.75      0.78 o
   1   8   4        5.80       13.07      0.47 o
   2   8   4       13.46       13.73      0.58 o
   3   8   4       44.12       32.56      0.84 o
   4   8   4       61.90       64.61      2.33 o
   5   8   4       57.35       56.07      1.63 o
  -8   9   4       11.24       10.84      1.11 o
  -7   9   4       17.80       19.26      0.90 o
  -6   9   4       28.93       27.43      0.93 o
  -5   9   4        6.60        7.94      0.54 o
  -4   9   4      191.28      193.79      3.06 o
  -3   9   4      352.48      348.83      5.23 o
  -2   9   4       77.83       89.78      1.31 o
  -1   9   4      435.98      427.64      5.66 o
   0   9   4        0.21        0.53      0.28 o
   1   9   4      169.48      149.04      2.20 o
   2   9   4        0.66        0.58      0.36 o
   3   9   4      107.34       93.89      1.74 o
   4   9   4       63.41       57.80      1.80 o
   5   9   4       42.04       42.33      1.58 o
  -8  10   4       83.83       84.50      2.73 o
  -7  10   4        3.05        2.68      0.59 o
  -6  10   4        0.87       -0.17      0.43 o
  -5  10   4        0.30        0.22      0.39 o
  -4  10   4       10.69       11.10      0.52 o
  -3  10   4       18.59       18.92      0.62 o
  -2  10   4       73.51       70.24      1.14 o
  -1  10   4      272.65      250.92      3.39 o
   0  10   4        5.91        3.21      0.33 o
   1  10   4      106.71       97.45      1.51 o
   2  10   4       38.16       36.62      0.94 o
   3  10   4        5.44        4.56      0.54 o
   4  10   4       49.38       48.46      2.76 o
   5  10   4       82.50       87.66      3.58 o
  -7  11   4        6.80        5.21      0.74 o
  -6  11   4        6.92        6.88      0.64 o
  -5  11   4       45.90       46.74      1.22 o
  -4  11   4       99.73       98.56      1.76 o
  -3  11   4       26.43       25.26      0.78 o
  -2  11   4       14.04       14.56      0.49 o
  -1  11   4      423.88      410.84      5.43 o
   0  11   4        1.12        1.77      0.50 o
   1  11   4       88.55       83.72      1.36 o
   2  11   4       22.42       21.22      0.74 o
   3  11   4       12.67        8.64      0.72 o
   4  11   4       29.07       27.64      1.17 o
  -7  12   4       31.55       31.88      1.41 o
  -6  12   4        9.01        7.99      0.75 o
  -5  12   4      291.23      283.30      4.91 o
  -4  12   4       48.11       48.37      1.10 o
  -3  12   4     1716.11     1669.84     26.27 o
  -2  12   4       11.61       11.04      0.51 o
  -1  12   4     1299.41     1255.98     16.06 o
   0  12   4       38.44       36.41      0.96 o
   1  12   4      445.23      415.81      6.88 o
   2  12   4      121.68      121.32      2.04 o
   3  12   4      158.85      149.25      2.81 o
   4  12   4        2.38        1.68      0.80 o
  -7  13   4       13.12       13.81      1.11 o
  -6  13   4        0.28        0.07      0.59 o
  -5  13   4       26.94       25.73      1.03 o
  -4  13   4       70.45       70.31      1.58 o
  -3  13   4      515.82      503.17      8.93 o
  -2  13   4        0.74        0.76      0.42 o
  -1  13   4     1002.24      988.12     13.54 o
   0  13   4      153.88      136.99      2.17 o
   1  13   4       47.81       45.75      1.05 o
   2  13   4       34.00       31.59      0.90 o
   3  13   4       36.05       35.58      1.16 o
   4  13   4       23.69       23.09      1.24 o
  -7  14   4        0.66        0.15      1.10 o
  -6  14   4       35.68       32.59      1.55 o
  -5  14   4       36.43       29.10      1.33 o
  -4  14   4      313.25      309.41      5.30 o
  -3  14   4      192.52      185.98      3.27 o
  -2  14   4      651.01      631.02     11.04 o
  -1  14   4      957.67      924.21     17.60 o
   0  14   4       48.62       50.23      1.09 o
   1  14   4      304.61      280.28      5.36 o
   2  14   4       10.14       11.57      0.65 o
   3  14   4        1.79        2.83      0.80 o
   4  14   4       43.17       41.28      1.58 o
  -7  15   4       14.03       10.80      1.31 o
  -6  15   4       31.55       31.27      2.17 o
  -5  15   4      299.48      286.54      6.55 o
  -4  15   4        5.27        4.96      0.66 o
  -3  15   4      191.97      185.53      3.57 o
  -2  15   4        0.00       -0.09      0.41 o
  -1  15   4        0.47        0.56      0.56 o
   0  15   4        0.03        0.07      0.44 o
   1  15   4        0.00       -0.06      0.46 o
   2  15   4        9.53       10.02      0.86 o
   3  15   4       39.45       39.69      1.52 o
   4  15   4       32.53       47.53      6.35 o
  -6  16   4       27.86       24.84      1.55 o
  -5  16   4       24.80       24.78      1.41 o
  -4  16   4        0.34        0.73      0.71 o
  -3  16   4      267.56      268.44      6.16 o
  -2  16   4        1.70        1.22      0.45 o
  -1  16   4       25.04       24.54      0.99 o
   0  16   4       59.84       61.22      1.93 o
   1  16   4        4.89        5.20      0.90 o
   2  16   4      119.33      127.67      2.74 o
   3  16   4        6.30        5.12      0.92 o
  -6  17   4       34.91       35.55      2.05 o
  -5  17   4       12.26       12.61      1.63 o
  -4  17   4      172.37      173.66      4.96 o
  -3  17   4        9.85       10.27      0.86 o
  -2  17   4      129.24      130.34      3.10 o
  -1  17   4       90.54       93.18      1.84 o
   0  17   4        0.06        0.70      0.71 o
   1  17   4       13.22       12.70      0.78 o
   2  17   4        1.07       -0.47      0.73 o
   3  17   4        4.06        5.59      0.97 o
  -5  18   4      183.09      203.02      4.90 o
  -4  18   4       72.24       80.44      2.41 o
  -3  18   4      313.27      319.29      6.30 o
  -2  18   4       94.53       96.71      2.67 o
  -1  18   4       55.28       52.21      1.58 o
   0  18   4        1.25        2.01      0.78 o
   1  18   4       64.29       72.05      2.41 o
   2  18   4        0.46        0.91      1.11 o
  -5  19   4       24.39       21.60      4.97 o
  -4  19   4      353.71      343.64      9.45 o
  -3  19   4       37.45       46.20      2.38 o
  -2  19   4      209.02      211.42      5.39 o
  -1  19   4       44.08       54.66      1.66 o
   0  19   4       26.65       23.98      1.18 o
   1  19   4       44.25       54.01      2.25 o
   2  19   4       25.11       31.80      2.95 o
  -4  20   4       93.31       96.23      4.72 o
  -3  20   4        1.80        1.16      0.85 o
  -2  20   4       25.90       26.83      2.33 o
  -1  20   4       53.61       59.47      1.78 o
   0  20   4        0.02        1.12      0.76 o
   1  20   4       20.18       17.63      1.37 o
   2  20   4        3.11       13.95      2.57 o
  -4  21   4      144.61      142.91      6.42 o
  -3  21   4        0.14        0.47      0.98 o
  -2  21   4       15.04       15.09      1.36 o
  -1  21   4       33.75       33.09      1.86 o
   0  21   4        0.93        1.56      1.41 o
   1  21   4       11.89       12.82      2.12 o
  -2  22   4       45.03       51.63      6.88 o
  -1  22   4       37.53       48.01      2.32 o
  -7   0   5       47.87       42.26      1.66 o
  -5   0   5     1794.57     1755.46     39.58 o
  -3   0   5     1007.05     1045.25     19.60 o
  -1   0   5     1010.32     1009.70     16.68 o
   1   0   5     3347.10     3268.80     56.66 o
   3   0   5     2094.52     2107.68     42.01 o
   5   0   5      674.26      674.96     14.04 o
  -9   1   5       14.15       10.47      2.76 o
  -8   1   5       27.08       27.85      1.16 o
  -7   1   5       14.27       15.46      0.86 o
  -6   1   5      114.83      105.24      2.09 o
  -5   1   5        1.90        2.05      0.32 o
  -4   1   5      541.07      531.27      7.36 o
  -3   1   5      123.72      125.63      1.85 o
  -2   1   5      155.80      160.52      2.04 o
  -1   1   5       13.01       14.67      0.39 o
   0   1   5      361.86      329.28      4.19 o
   1   1   5      485.39      478.05      6.20 o
   2   1   5      736.70      715.46      9.44 o
   3   1   5      398.47      409.87      5.60 o
   4   1   5       40.89       40.03      1.09 o
   5   1   5        9.77       11.53      0.81 o
  -9   2   5        2.82        3.51      2.10 o
  -8   2   5       21.65       20.46      1.05 o
  -7   2   5       10.34       12.20      0.77 o
  -6   2   5        1.93        1.96      0.40 o
  -5   2   5        6.28        6.34      0.40 o
  -4   2   5       93.84       97.56      1.51 o
  -3   2   5      152.15      151.67      2.19 o
  -2   2   5       38.68       34.58      0.58 o
  -1   2   5      455.94      462.81      5.63 o
   0   2   5       25.56       27.96      0.62 o
   1   2   5      396.20      387.42      5.08 o
   2   2   5       55.54       55.85      1.10 o
   3   2   5      138.78      137.49      2.16 o
   4   2   5       12.21       13.09      0.72 o
   5   2   5       25.31       27.09      1.11 o
  -9   3   5        4.29        4.89      1.33 o
  -8   3   5       82.49       72.89      2.09 o
  -7   3   5       25.06       24.13      1.00 o
  -6   3   5       38.41       38.41      1.19 o
  -5   3   5        2.12        1.77      0.32 o
  -4   3   5        9.50       10.19      0.49 o
  -3   3   5       64.14       58.18      0.99 o
  -2   3   5       56.58       52.36      0.78 o
  -1   3   5       29.66       30.79      0.60 o
   0   3   5      470.03      436.87      5.70 o
   1   3   5      206.39      187.88      2.72 o
   2   3   5      419.36      413.72      5.84 o
   3   3   5      232.30      224.08      3.38 o
   4   3   5        5.55        4.40      0.85 o
   5   3   5        1.81        0.32      0.70 o
  -9   4   5        0.00        0.10      1.18 o
  -8   4   5        0.03       -0.84      0.50 o
  -7   4   5       49.78       49.48      1.48 o
  -6   4   5       15.42       17.89      0.84 o
  -5   4   5      652.29      649.56     10.50 o
  -4   4   5       30.48       29.40      0.72 o
  -3   4   5        6.94        3.25      0.27 o
  -2   4   5       47.32       44.35      0.70 o
  -1   4   5      268.13      276.11      3.42 o
   0   4   5       12.46       12.71      0.46 o
   1   4   5       44.62       40.47      0.87 o
   2   4   5       20.29       20.21      0.68 o
   3   4   5       11.95       11.69      0.88 o
   4   4   5        6.24        5.90      0.94 o
   5   4   5        0.01       -1.38      0.69 o
  -8   5   5        9.75       10.12      0.90 o
  -7   5   5        1.62        0.74      0.51 o
  -6   5   5       37.18       39.12      1.05 o
  -5   5   5        3.03        4.71      0.53 o
  -4   5   5      119.50      121.90      2.24 o
  -3   5   5        2.43        4.83      0.28 o
  -2   5   5      128.24      120.11      1.55 o
  -1   5   5      396.24      420.58      5.12 o
   0   5   5        1.46        1.61      0.30 o
   1   5   5      110.49      103.58      1.79 o
   2   5   5        7.08        6.87      0.49 o
   3   5   5        7.18        8.20      0.59 o
   4   5   5      108.49      105.32      1.94 o
   5   5   5        8.89        9.26      1.32 o
  -8   6   5        2.74        2.65      0.69 o
  -7   6   5      109.95      108.20      2.55 o
  -6   6   5        6.36        8.54      0.58 o
  -5   6   5       62.54       63.44      1.39 o
  -4   6   5      162.44      169.25      2.98 o
  -3   6   5      104.60      116.28      1.90 o
  -2   6   5       50.62       44.82      0.77 o
  -1   6   5       99.77      106.83      1.50 o
   0   6   5        7.28        5.91      0.37 o
   1   6   5       44.45       52.25      1.01 o
   2   6   5      124.16      125.36      2.13 o
   3   6   5       28.20       26.76      0.85 o
   4   6   5       42.52       42.63      1.28 o
   5   6   5        9.31        6.40      1.30 o
  -8   7   5       36.26       35.78      1.46 o
  -7   7   5        0.55       -0.78      0.51 o
  -6   7   5        0.03       -0.78      0.39 o
  -5   7   5      117.24      115.69      2.22 o
  -4   7   5       29.01       31.02      0.88 o
  -3   7   5      188.32      175.40      2.52 o
  -2   7   5       95.13      105.73      1.50 o
  -1   7   5      119.29      121.46      1.70 o
   0   7   5       58.38       49.08      0.94 o
   1   7   5        0.15       -0.34      0.37 o
   2   7   5       60.71       46.45      1.00 o
   3   7   5       45.67       40.59      1.02 o
   4   7   5       73.45       69.02      1.71 o
   5   7   5       12.27       10.44      2.17 o
  -8   8   5      100.62      100.88      2.74 o
  -7   8   5        4.21        4.60      0.69 o
  -6   8   5       83.86       82.17      1.78 o
  -5   8   5       77.32       76.14      1.62 o
  -4   8   5       11.71       13.19      0.68 o
  -3   8   5       16.12       15.65      0.55 o
  -2   8   5       11.76       10.76      0.39 o
  -1   8   5        0.40        1.66      0.29 o
   0   8   5        1.06        1.02      0.32 o
   1   8   5      222.66      207.02      2.97 o
   2   8   5        0.13        0.13      0.53 o
   3   8   5        4.12        3.15      0.54 o
   4   8   5        2.13        1.46      0.68 o
  -8   9   5       64.06       63.43      2.03 o
  -7   9   5       83.06       82.80      1.89 o
  -6   9   5        3.40        2.24      0.51 o
  -5   9   5      361.46      365.96      6.16 o
  -4   9   5        0.25        0.22      0.38 o
  -3   9   5      467.59      462.85      6.87 o
  -2   9   5       74.70       68.67      1.13 o
  -1   9   5       13.20        9.00      0.43 o
   0   9   5       24.26       23.90      0.67 o
   1   9   5      353.19      277.08      3.88 o
   2   9   5        2.30        3.16      0.49 o
   3   9   5      244.23      213.43      4.42 o
   4   9   5       63.75       61.03      1.50 o
  -8  10   5       67.82       63.29      4.78 o
  -7  10   5        3.06        2.75      0.62 o
  -6  10   5        1.26        1.11      0.51 o
  -5  10   5      363.09      358.91      6.07 o
  -4  10   5       20.95       24.56      0.85 o
  -3  10   5      460.33      429.74      6.77 o
  -2  10   5       47.05       48.01      1.00 o
  -1  10   5      408.45      357.64      5.27 o
   0  10   5       19.87       20.64      0.68 o
   1  10   5      486.20      406.33      5.52 o
   2  10   5      133.34      138.86      2.18 o
   3  10   5      267.63      240.98      5.37 o
   4  10   5       42.15       42.12      1.65 o
  -7  11   5      218.38      217.98      4.25 o
  -6  11   5       51.43       51.40      1.39 o
  -5  11   5      964.34      970.95     15.61 o
  -4  11   5        5.28        5.10      0.60 o
  -3  11   5     1294.54     1280.63     19.52 o
  -2  11   5       43.53       42.15      1.00 o
  -1  11   5       19.56       22.07      0.68 o
   0  11   5        3.48        1.51      0.42 o
   1  11   5        0.90        0.70      0.46 o
   2  11   5       91.69       72.99      1.77 o
   3  11   5        4.81        5.41      0.72 o
   4  11   5       42.58       39.50      1.41 o
  -7  12   5       98.21       96.49      2.47 o
  -6  12   5      306.58      300.35      5.30 o
  -5  12   5      179.24      177.17      3.53 o
  -4  12   5      363.29      364.12      6.58 o
  -3  12   5      721.16      693.86     15.18 o
  -2  12   5        0.16       -0.47      0.50 o
  -1  12   5      366.93      339.30      4.83 o
   0  12   5       41.54       41.17      0.98 o
   1  12   5       22.92       20.14      0.76 o
   2  12   5       49.58       45.55      1.25 o
   3  12   5      110.30      106.60      3.05 o
   4  12   5        1.47        0.03      1.26 o
  -7  13   5      160.67      160.79      3.62 o
  -6  13   5        4.61        5.90      0.83 o
  -5  13   5       16.15       16.41      0.91 o
  -4  13   5        2.05        2.23      0.59 o
  -3  13   5       61.79       62.08      1.45 o
  -2  13   5        0.11        0.13      0.45 o
  -1  13   5        0.41        0.36      0.40 o
   0  13   5       11.02       11.69      0.72 o
   1  13   5       42.64       35.34      1.29 o
   2  13   5       39.67       41.18      1.11 o
   3  13   5        4.32        9.08      0.92 o
   4  13   5        1.62        0.40      1.24 o
  -7  14   5      120.73      120.48      5.51 o
  -6  14   5       75.11       76.59      2.32 o
  -5  14   5      499.09      510.73      9.12 o
  -4  14   5       14.25       14.53      0.96 o
  -3  14   5      105.94      107.15      2.54 o
  -2  14   5       67.95       66.62      1.58 o
  -1  14   5        0.29       -0.25      0.42 o
   0  14   5      160.02      165.42      2.63 o
   1  14   5       30.21       28.46      1.20 o
   2  14   5        3.15        3.81      0.83 o
   3  14   5       20.09       19.36      1.18 o
  -6  15   5       69.51       64.27      2.99 o
  -5  15   5        5.82        4.81      0.83 o
  -4  15   5        0.04       -0.79      0.56 o
  -3  15   5        4.91        4.80      0.59 o
  -2  15   5       63.11       61.77      1.77 o
  -1  15   5      151.28      143.10      2.91 o
   0  15   5       10.39       10.06      0.73 o
   1  15   5       15.32       10.91      0.70 o
   2  15   5        8.17        9.59      0.94 o
   3  15   5        4.38        8.62      3.59 o
  -6  16   5      104.55      107.31      2.98 o
  -5  16   5       17.55       18.58      1.18 o
  -4  16   5      112.40      112.61      2.41 o
  -3  16   5       19.34       19.17      0.85 o
  -2  16   5        5.91        5.15      0.77 o
  -1  16   5        1.24        2.07      0.91 o
   0  16   5        2.43        3.73      0.83 o
   1  16   5       91.02       97.72      2.08 o
   2  16   5        1.24        0.65      0.80 o
  -5  17   5        7.05        7.79      1.35 o
  -4  17   5       23.49       22.37      1.06 o
  -3  17   5       11.76       10.42      0.82 o
  -2  17   5        1.20        2.05      0.69 o
  -1  17   5        0.32       -0.14      0.53 o
   0  17   5       88.85       95.04      2.25 o
   1  17   5       22.30       28.93      1.21 o
   2  17   5      153.86      174.04      5.30 o
  -5  18   5       39.52       33.65      2.65 o
  -4  18   5       17.18       19.86      1.85 o
  -3  18   5       20.85       24.32      1.15 o
  -2  18   5       54.27       56.07      1.70 o
  -1  18   5       27.62       28.68      1.12 o
   0  18   5       44.23       51.04      1.87 o
   1  18   5       23.51       25.80      2.12 o
  -4  19   5       51.68       51.25      1.68 o
  -3  19   5      108.50      116.77      2.82 o
  -2  19   5       16.58       14.92      2.06 o
  -1  19   5        0.31        0.82      0.95 o
   0  19   5        4.15        3.94      1.07 o
   1  19   5       11.32       19.97      4.03 o
  -4  20   5        3.21        3.66      1.28 o
  -3  20   5        0.44       -0.99      1.95 o
  -2  20   5        6.36        3.54      1.14 o
  -1  20   5        6.71        7.90      1.08 o
   0  20   5       16.28       18.58      1.39 o
   1  20   5       75.66       90.14      7.56 o
   0  21   5       54.82       50.69      3.34 o
  -8   0   6       55.58       47.96      2.58 o
  -6   0   6      102.76      103.41      2.95 o
  -4   0   6        0.20       -0.29      0.38 o
  -2   0   6       48.10       38.65      1.20 o
   0   0   6        8.99        8.70      0.64 o
   2   0   6       50.64       51.58      1.57 o
   4   0   6       41.97       41.67      1.90 o
  -9   1   6       24.65       27.57      2.74 o
  -8   1   6        4.24        5.23      0.81 o
  -7   1   6        5.45        5.28      0.64 o
  -6   1   6       14.25       17.33      0.75 o
  -5   1   6      390.04      378.48      5.73 o
  -4   1   6       45.92       46.31      0.90 o
  -3   1   6      708.60      708.62      9.53 o
  -2   1   6      748.44      720.23     10.28 o
  -1   1   6     1904.27     1848.24     22.61 o
   0   1   6      760.60      757.75      9.44 o
   1   1   6     1023.48     1004.92     13.12 o
   2   1   6        4.18        4.22      0.84 o
   3   1   6       49.11       52.40      1.23 o
   4   1   6        7.78        7.47      0.75 o
  -9   2   6       51.72       46.93      4.88 o
  -8   2   6        1.54        1.30      0.60 o
  -7   2   6      533.64      495.20      9.42 o
  -6   2   6        0.36       -0.01      0.50 o
  -5   2   6       31.30       30.55      0.80 o
  -4   2   6       12.12       14.19      0.48 o
  -3   2   6       21.98       18.76      0.55 o
  -2   2   6       57.08       54.46      0.94 o
  -1   2   6     1368.45     1317.75     16.11 o
   0   2   6      138.93      128.43      1.89 o
   1   2   6      835.84      798.91     10.49 o
   2   2   6       88.01       85.25      1.58 o
   3   2   6      119.73      116.06      2.04 o
   4   2   6       22.26       23.19      0.94 o
  -8   3   6      111.93      102.47      2.69 o
  -7   3   6       48.07       44.16      1.40 o
  -6   3   6      214.79      208.11      4.23 o
  -5   3   6       95.13       92.47      1.84 o
  -4   3   6       81.07       78.69      1.32 o
  -3   3   6      513.46      507.16      6.89 o
  -2   3   6       98.55       93.34      1.42 o
  -1   3   6      195.92      203.09      2.68 o
   0   3   6      193.50      183.29      2.66 o
   1   3   6       76.24       77.02      1.37 o
   2   3   6       45.68       45.45      1.07 o
   3   3   6       99.74      101.73      1.85 o
   4   3   6        5.21        5.19      0.73 o
  -9   4   6       12.65       13.35      2.17 o
  -8   4   6       13.61       14.30      0.95 o
  -7   4   6        0.00       -0.12      0.50 o
  -6   4   6       16.87       20.67      0.94 o
  -5   4   6        0.05        0.09      0.36 o
  -4   4   6       28.26       29.34      0.85 o
  -3   4   6        0.34        0.77      0.29 o
  -2   4   6        0.42        0.89      0.28 o
  -1   4   6        0.49       -0.28      0.28 o
   0   4   6       53.06       46.74      1.04 o
   1   4   6        0.04       -0.39      0.39 o
   2   4   6        0.74        0.11      0.47 o
   3   4   6        1.01        1.29      0.55 o
   4   4   6       23.32       24.93      0.97 o
  -8   5   6        0.13        0.01      0.59 o
  -7   5   6        2.02        2.29      0.61 o
  -6   5   6        6.45        6.87      0.57 o
  -5   5   6        3.18        4.21      0.51 o
  -4   5   6        2.31        2.65      0.41 o
  -3   5   6      219.26      215.75      3.35 o
  -2   5   6       43.43       44.58      0.83 o
  -1   5   6        9.02       14.46      0.47 o
   0   5   6       40.48       49.27      0.99 o
   1   5   6        8.58        6.37      0.55 o
   2   5   6       11.14       14.02      0.68 o
   3   5   6        2.91        1.90      0.63 o
   4   5   6       22.62       23.06      0.95 o
  -8   6   6       44.97       45.14      1.56 o
  -7   6   6      294.31      295.75      5.93 o
  -6   6   6       34.53       34.47      1.05 o
  -5   6   6        1.37        2.46      0.45 o
  -4   6   6       78.99       79.37      1.63 o
  -3   6   6       27.54       27.99      0.75 o
  -2   6   6       44.87       43.26      0.89 o
  -1   6   6       98.86      100.08      1.54 o
   0   6   6       40.55       36.66      0.84 o
   1   6   6        4.28        3.68      0.47 o
   2   6   6        2.07        0.57      0.56 o
   3   6   6       47.49       42.48      1.43 o
   4   6   6        2.86        1.58      0.79 o
  -8   7   6       13.86       15.98      1.04 o
  -7   7   6       76.75       79.83      2.11 o
  -6   7   6       33.83       34.33      1.06 o
  -5   7   6       91.81       85.85      1.80 o
  -4   7   6      113.13      112.15      2.17 o
  -3   7   6       32.07       34.38      0.84 o
  -2   7   6       16.25       17.42      0.62 o
  -1   7   6       81.03       67.81      1.18 o
   0   7   6        0.04        0.00      0.38 o
   1   7   6        8.31        9.02      0.54 o
   2   7   6      144.12      141.81      2.25 o
   3   7   6        0.55       -1.05      0.53 o
  -8   8   6        0.29       -0.01      0.67 o
  -7   8   6      225.96      235.42      4.91 o
  -6   8   6       28.49       32.61      1.06 o
  -5   8   6      251.43      249.64      4.38 o
  -4   8   6        8.68        9.62      0.59 o
  -3   8   6      163.38      158.97      3.58 o
  -2   8   6        2.05        1.67      0.38 o
  -1   8   6      137.46      111.46      1.88 o
   0   8   6      374.55      337.79      4.63 o
   1   8   6       22.22       18.31      0.71 o
   2   8   6      148.47      127.72      2.09 o
   3   8   6        0.88        0.09      0.80 o
  -8   9   6        2.75        2.81      1.26 o
  -7   9   6      624.78      643.89     12.19 o
  -6   9   6        2.35        1.55      0.53 o
  -5   9   6      813.94      809.48     13.19 o
  -4   9   6       27.62       28.24      0.93 o
  -3   9   6       62.43       58.87      1.53 o
  -2   9   6      145.75      119.11      2.28 o
  -1   9   6      114.91       97.97      1.72 o
   0   9   6      168.51      124.43      2.44 o
   1   9   6      132.73      111.62      1.84 o
   2   9   6       51.03       44.05      1.29 o
   3   9   6       29.90       26.78      0.94 o
  -8  10   6       23.91       26.95      3.16 o
  -7  10   6       71.10       73.87      1.83 o
  -6  10   6       57.23       59.44      1.53 o
  -5  10   6      255.09      252.67      4.45 o
  -4  10   6        0.78        0.32      0.54 o
  -3  10   6      112.37      112.86      2.59 o
  -2  10   6        0.61        1.02      0.41 o
  -1  10   6       26.63       31.67      1.00 o
   0  10   6        1.36        2.21      0.47 o
   1  10   6        1.33        3.69      0.55 o
   2  10   6        2.40        2.31      0.53 o
   3  10   6       43.23       50.56      1.24 o
  -8  11   6       44.79       50.62      4.17 o
  -7  11   6       53.46       58.23      1.60 o
  -6  11   6       21.79       24.96      1.00 o
  -5  11   6       62.36       65.59      1.69 o
  -4  11   6       34.71       31.47      1.09 o
  -3  11   6      129.91      111.22      3.20 o
  -2  11   6       35.02       33.47      1.15 o
  -1  11   6      430.35      355.86      7.47 o
   0  11   6        0.00       -0.32      0.45 o
   1  11   6       80.13       61.89      1.36 o
   2  11   6       22.97       24.25      0.93 o
   3  11   6        0.98        0.70      0.76 o
  -7  12   6      106.54      107.68      2.51 o
  -6  12   6        0.50       -0.57      0.59 o
  -5  12   6       12.82       12.92      1.05 o
  -4  12   6       48.31       48.94      1.41 o
  -3  12   6        9.12        7.44      0.72 o
  -2  12   6       42.01       38.71      1.15 o
  -1  12   6      250.52      223.70      3.80 o
   0  12   6       86.88       92.37      2.13 o
   1  12   6      239.00      213.44      5.07 o
   2  12   6       10.67        9.55      0.84 o
   3  12   6      120.87      127.89      5.66 o
  -7  13   6       45.92       42.94      3.21 o
  -6  13   6       22.70       25.99      1.17 o
  -5  13   6       35.40       34.55      1.26 o
  -4  13   6       56.23       56.28      1.56 o
  -3  13   6      222.16      213.14      4.31 o
  -2  13   6        2.30        2.13      0.73 o
  -1  13   6      139.91      121.95      2.73 o
   0  13   6        7.92        6.73      0.60 o
   1  13   6       35.73       32.92      1.02 o
   2  13   6        4.81        5.60      0.86 o
   3  13   6       27.34       37.79      2.41 o
  -6  14   6      130.20      133.99      3.28 o
  -5  14   6       16.34       16.06      0.98 o
  -4  14   6        2.46        1.86      0.73 o
  -3  14   6        1.46        1.51      0.57 o
  -2  14   6        0.06       -0.08      0.55 o
  -1  14   6       10.82       12.36      0.79 o
   0  14   6        0.23        0.95      0.69 o
   1  14   6       22.21       23.81      1.20 o
   2  14   6        0.86        1.21      0.69 o
  -6  15   6        9.93        8.71      1.88 o
  -5  15   6      111.90      102.46      2.46 o
  -4  15   6        0.25       -0.42      0.87 o
  -3  15   6       18.93       17.39      0.91 o
  -2  15   6       75.05       76.64      1.82 o
  -1  15   6        0.01        1.09      1.02 o
   0  15   6      167.93      175.34      4.22 o
   1  15   6       64.53       69.83      1.89 o
   2  15   6        5.05        6.67      1.09 o
  -5  16   6        1.03        0.53      1.00 o
  -4  16   6       43.65       48.22      1.60 o
  -3  16   6        4.08        3.47      0.70 o
  -2  16   6       51.90       56.52      1.55 o
  -1  16   6       45.75       48.19      1.99 o
   0  16   6       19.40       23.97      1.50 o
   1  16   6        8.76       10.99      1.04 o
  -5  17   6        8.66        8.58      2.58 o
  -4  17   6        0.35       -0.33      0.78 o
  -3  17   6       39.85       37.30      1.30 o
  -2  17   6        0.04        1.27      0.99 o
  -1  17   6        1.58        2.36      1.08 o
   0  17   6        0.66        2.17      0.66 o
   1  17   6        1.79        2.67      0.94 o
  -5  18   6       46.32       58.27      5.31 o
  -4  18   6       20.97       21.82      1.91 o
  -3  18   6        7.58        7.76      0.92 o
  -2  18   6       11.02       12.86      1.93 o
  -1  18   6       33.90       41.63      2.86 o
   0  18   6       20.71       27.46      2.53 o
  -3  19   6       43.66       51.95      2.34 o
  -2  19   6      154.93      158.14      7.37 o
  -1  19   6       20.66       26.90      4.72 o
  -7   0   7       54.12       57.77      2.80 o
  -5   0   7       43.69       44.02      1.78 o
  -3   0   7      467.59      440.15      9.13 o
  -1   0   7      220.67      210.96      4.66 o
   1   0   7        0.25        1.29      1.56 o
   3   0   7       90.27       90.09      2.64 o
  -8   1   7       19.44       20.12      1.74 o
  -7   1   7       46.19       47.51      1.77 o
  -6   1   7       18.17       18.91      0.98 o
  -5   1   7       54.60       54.33      1.18 o
  -4   1   7      310.33      298.54      4.46 o
  -3   1   7      180.30      168.18      2.67 o
  -2   1   7      187.14      187.80      2.95 o
  -1   1   7       48.54       45.79      0.96 o
   0   1   7      150.97      148.96      2.25 o
   1   1   7       13.95       15.13      1.22 o
   2   1   7       16.22       14.86      0.79 o
   3   1   7        0.06       -0.10      0.63 o
  -8   2   7       27.21       28.42      1.48 o
  -7   2   7       82.16       77.91      2.82 o
  -6   2   7        0.12       -0.05      0.49 o
  -5   2   7      266.86      266.46      4.62 o
  -4   2   7      126.11      120.87      1.91 o
  -3   2   7      348.00      353.76      5.24 o
  -2   2   7       45.37       49.24      1.05 o
  -1   2   7      197.54      205.71      2.98 o
   0   2   7       31.27       33.34      0.81 o
   1   2   7       29.29       31.53      0.90 o
   2   2   7       62.38       64.71      1.86 o
   3   2   7        0.91        1.01      0.63 o
  -8   3   7       11.46       10.66      0.95 o
  -7   3   7      111.29      108.40      2.62 o
  -6   3   7        6.25        7.58      0.71 o
  -5   3   7      146.61      145.95      2.74 o
  -4   3   7      194.86      193.89      3.10 o
  -3   3   7      537.80      504.96      7.35 o
  -2   3   7      204.43      208.42      3.25 o
  -1   3   7      354.94      343.60      4.90 o
   0   3   7        0.54        0.70      0.41 o
   1   3   7       18.60       19.69      0.81 o
   2   3   7       64.90       70.52      1.45 o
   3   3   7        6.85        8.45      0.74 o
  -8   4   7       28.37       29.50      1.30 o
  -7   4   7       60.44       58.23      1.73 o
  -6   4   7      118.67      124.23      2.81 o
  -5   4   7      131.32      124.24      2.41 o
  -4   4   7      197.14      197.64      3.70 o
  -3   4   7     1043.51     1003.81     14.32 o
  -2   4   7      238.70      226.20      3.49 o
  -1   4   7      329.07      317.01      4.53 o
   0   4   7      103.59       95.80      1.76 o
   1   4   7        2.81        2.15      0.54 o
   2   4   7       20.63       19.56      0.82 o
   3   4   7       62.03       60.25      1.42 o
  -8   5   7       79.22       77.94      2.35 o
  -7   5   7        1.13        0.01      0.59 o
  -6   5   7       61.30       57.26      1.64 o
  -5   5   7      158.96      154.56      2.90 o
  -4   5   7       22.45       21.17      0.86 o
  -3   5   7      210.86      208.53      3.56 o
  -2   5   7      104.38       95.69      1.69 o
  -1   5   7      108.02      112.94      1.94 o
   0   5   7       55.05       57.36      1.15 o
   1   5   7       27.46       29.71      1.00 o
   2   5   7        0.26        0.38      0.60 o
   3   5   7        7.36        8.69      1.02 o
  -8   6   7        0.72        1.05      0.77 o
  -7   6   7      261.34      265.11      5.45 o
  -6   6   7       37.75       38.39      1.16 o
  -5   6   7      255.84      240.89      4.33 o
  -4   6   7       35.44       36.30      1.10 o
  -3   6   7      270.36      246.56      4.05 o
  -2   6   7      327.88      291.77      5.13 o
  -1   6   7      113.72       96.74      1.72 o
   0   6   7      121.94      108.70      1.79 o
   1   6   7       40.80       39.92      1.02 o
   2   6   7       21.64       21.31      0.86 o
   3   6   7        0.09       -0.64      0.82 o
  -8   7   7        0.86        1.44      1.27 o
  -7   7   7      232.41      246.23      5.14 o
  -6   7   7       32.14       35.02      1.13 o
  -5   7   7        2.18        2.59      0.53 o
  -4   7   7       51.11       46.26      1.28 o
  -3   7   7       24.71       19.45      0.89 o
  -2   7   7       31.23       23.26      0.95 o
  -1   7   7       21.29       13.72      0.80 o
   0   7   7       14.39       14.64      0.69 o
   1   7   7        4.73        7.43      0.59 o
   2   7   7       67.47       71.06      1.75 o
   3   7   7        1.71        1.16      1.47 o
  -8   8   7        3.27       -3.79      2.38 o
  -7   8   7       93.63       96.46      2.49 o
  -6   8   7       30.63       33.08      1.12 o
  -5   8   7      157.22      154.98      3.50 o
  -4   8   7       31.50       30.65      1.37 o
  -3   8   7        4.02        1.46      0.57 o
  -2   8   7       18.84       18.74      1.24 o
  -1   8   7       39.42       26.74      1.31 o
   0   8   7        0.80        1.91      0.70 o
   1   8   7        2.11        1.29      0.68 o
   2   8   7       22.85       24.13      0.91 o
   3   8   7        0.68       -1.04      1.47 o
  -8   9   7        0.18       -4.83      2.63 o
  -7   9   7        1.70        0.66      0.70 o
  -6   9   7       74.64       74.25      1.77 o
  -5   9   7      209.41      207.39      6.19 o
  -4   9   7       41.26       41.01      1.32 o
  -3   9   7      188.31      162.55      3.92 o
  -2   9   7        0.55        0.40      0.56 o
  -1   9   7        2.12        4.64      0.59 o
   0   9   7       91.93       89.68      1.71 o
   1   9   7       75.52       68.05      1.50 o
   2   9   7        8.19       10.19      1.10 o
  -7  10   7        9.44       10.85      0.97 o
  -6  10   7        8.32        9.20      0.81 o
  -5  10   7        2.38        1.33      0.62 o
  -4  10   7        0.00       -0.70      0.56 o
  -3  10   7       71.20       67.30      1.93 o
  -2  10   7      263.58      241.55      4.60 o
  -1  10   7       24.61       21.25      0.87 o
   0  10   7       91.85       79.78      1.60 o
   1  10   7        1.98        1.92      0.71 o
   2  10   7       23.00       26.53      1.10 o
  -7  11   7       32.11       35.99      1.80 o
  -6  11   7        1.05        1.10      0.64 o
  -5  11   7       82.49       85.50      2.34 o
  -4  11   7       16.99       15.60      0.93 o
  -3  11   7        2.30        2.64      0.72 o
  -2  11   7        9.08        4.87      0.91 o
  -1  11   7       39.05       36.84      1.12 o
   0  11   7        1.96        3.50      1.05 o
   1  11   7       31.83       31.04      1.08 o
   2  11   7        7.97       12.31      2.51 o
  -7  12   7        0.72        0.40      1.52 o
  -6  12   7        1.67        0.48      0.67 o
  -5  12   7       21.30       19.99      1.09 o
  -4  12   7       46.78       42.91      1.54 o
  -3  12   7      146.15      136.80      3.96 o
  -2  12   7       34.87       30.61      1.36 o
  -1  12   7       68.59       73.07      1.66 o
   0  12   7        1.95        1.53      0.69 o
   1  12   7      128.72      146.84      2.59 o
   2  12   7        3.55        5.10      2.05 o
  -6  13   7       10.53       10.40      0.96 o
  -5  13   7       10.48        8.85      0.89 o
  -4  13   7        1.52        1.72      0.69 o
  -3  13   7       91.74       81.98      2.26 o
  -2  13   7       60.94       69.38      3.05 o
  -1  13   7        6.46        4.67      0.89 o
   0  13   7        0.05        0.63      1.12 o
   1  13   7       17.72       19.95      1.52 o
  -6  14   7       22.57       23.34      1.57 o
  -5  14   7        7.84        7.69      0.88 o
  -4  14   7        9.34        9.07      0.89 o
  -3  14   7      214.01      202.80      6.56 o
  -2  14   7       55.96       61.11      3.09 o
  -1  14   7       91.94       90.73      3.75 o
   0  14   7        1.17        0.60      0.71 o
   1  14   7       10.77       10.91      1.06 o
  -6  15   7        9.06       -3.69      4.12 o
  -5  15   7      103.02      103.66      3.07 o
  -4  15   7        2.29        0.50      0.79 o
  -3  15   7       79.43       72.78      2.65 o
  -2  15   7        3.84        4.73      1.33 o
  -1  15   7       47.88       40.26      2.47 o
   0  15   7        1.49        0.38      0.72 o
   1  15   7       61.88       62.10      3.74 o
  -5  16   7       32.19       41.34      2.76 o
  -4  16   7       26.17       30.10      1.74 o
  -3  16   7        0.06        0.94      0.93 o
  -2  16   7       36.35       43.67      2.44 o
  -1  16   7        4.01        7.81      2.25 o
   0  16   7       30.11       39.78      2.28 o
  -4  17   7      114.42      121.23      5.61 o
  -3  17   7        2.23        3.21      2.03 o
  -2  17   7      224.94      254.98     19.47 o
  -1  17   7      126.15      131.58      7.09 o
  -3  18   7       94.60      127.36      7.18 o
  -8   0   8       11.83       19.04      3.64 o
  -6   0   8      359.89      388.69     21.12 o
  -4   0   8      255.70      260.73      5.70 o
  -2   0   8      125.21      133.95      3.21 o
   0   0   8      216.53      231.29      6.40 o
   2   0   8       36.33       46.19      3.11 o
  -8   1   8        9.21        8.04      2.81 o
  -7   1   8       19.76       22.16      1.34 o
  -6   1   8       75.93       73.88      2.73 o
  -5   1   8       36.69       36.68      1.41 o
  -4   1   8        9.36       10.00      0.58 o
  -3   1   8        0.05       -0.04      0.43 o
  -2   1   8      183.69      178.00      2.88 o
  -1   1   8       22.31       23.54      0.86 o
   0   1   8        0.01        1.83      1.06 o
   1   1   8        2.82        1.68      0.60 o
   2   1   8       88.53       83.06      4.35 o
  -8   2   8       69.53       81.57      7.10 o
  -7   2   8       13.49       14.33      1.15 o
  -6   2   8       75.18       76.54      2.49 o
  -5   2   8      422.72      421.21      8.07 o
  -4   2   8       36.43       33.62      0.92 o
  -3   2   8       67.76       63.94      1.31 o
  -2   2   8        2.76        1.82      0.68 o
  -1   2   8       31.03       35.44      1.01 o
   0   2   8        0.01        0.87      0.72 o
   1   2   8      110.93      112.70      3.53 o
   2   2   8        3.92        6.82      5.08 o
  -7   3   8       62.85       64.20      2.28 o
  -6   3   8      146.23      140.84      3.36 o
  -5   3   8       48.48       44.54      1.30 o
  -4   3   8       94.80       91.19      2.10 o
  -3   3   8       12.13       11.47      0.61 o
  -2   3   8      122.87      125.29      2.16 o
  -1   3   8        2.94        4.20      0.60 o
   0   3   8        5.41        5.86      0.91 o
   1   3   8       32.31       38.18      1.12 o
   2   3   8       25.90       25.99      1.75 o
  -8   4   8       15.16       15.50      2.15 o
  -7   4   8       15.53       18.61      1.09 o
  -6   4   8        1.97        1.30      0.64 o
  -5   4   8       28.75       28.11      1.06 o
  -4   4   8       67.08       62.87      1.64 o
  -3   4   8       22.64       26.77      0.93 o
  -2   4   8       59.73       58.68      1.45 o
  -1   4   8        1.26        3.36      0.61 o
   0   4   8       38.50       42.49      1.27 o
   1   4   8        1.64        4.03      1.51 o
   2   4   8       19.45       17.93      2.28 o
  -8   5   8       17.08       23.82      2.50 o
  -7   5   8      307.33      312.74      8.39 o
  -6   5   8        3.96        3.31      0.69 o
  -5   5   8      522.39      514.77     12.36 o
  -4   5   8        0.58        1.81      0.59 o
  -3   5   8      255.82      237.57      4.07 o
  -2   5   8        0.38        1.31      0.62 o
  -1   5   8        4.17        4.81      0.91 o
   0   5   8      217.06      242.54      3.98 o
   1   5   8        1.53        1.17      0.59 o
   2   5   8      365.80      364.34     18.18 o
  -7   6   8        0.03       -0.62      0.67 o
  -6   6   8      166.90      170.18      4.60 o
  -5   6   8      160.44      161.99      3.47 o
  -4   6   8      157.51      152.78      3.19 o
  -3   6   8       44.15       49.57      1.36 o
  -2   6   8       48.86       44.34      1.35 o
  -1   6   8       12.19       14.81      1.14 o
   0   6   8        0.09        0.54      0.77 o
   1   6   8        0.17        1.03      0.61 o
   2   6   8        4.64        4.85      1.80 o
  -7   7   8      412.35      420.72     10.68 o
  -6   7   8        1.80        1.20      0.64 o
  -5   7   8      337.81      315.94      8.13 o
  -4   7   8       48.23       46.10      1.72 o
  -3   7   8       27.45       23.80      1.12 o
  -2   7   8       18.03       19.55      0.97 o
  -1   7   8       26.15       26.31      1.52 o
   0   7   8       44.50       49.54      1.37 o
   1   7   8       69.19       74.49      1.87 o
  -7   8   8       50.07       50.17      1.99 o
  -6   8   8       16.53       16.94      0.95 o
  -5   8   8      168.69      163.77      5.22 o
  -4   8   8      247.83      230.27      6.31 o
  -3   8   8      123.85      112.06      3.10 o
  -2   8   8      109.55      100.65      2.81 o
  -1   8   8       60.01       56.24      1.61 o
   0   8   8        5.74        5.16      0.92 o
   1   8   8        2.19        1.81      1.55 o
  -7   9   8      117.58      134.36      6.18 o
  -6   9   8        5.69        5.70      0.87 o
  -5   9   8       29.21       30.88      1.28 o
  -4   9   8        2.84        2.76      0.75 o
  -3   9   8        2.22        1.77      0.82 o
  -2   9   8        1.17        1.35      0.66 o
  -1   9   8        8.21       12.03      1.18 o
   0   9   8        0.61        1.75      1.11 o
   1   9   8        0.26        0.10      1.52 o
  -7  10   8        0.12       -4.70      2.35 o
  -6  10   8       30.77       30.98      1.37 o
  -5  10   8       18.75       22.38      1.13 o
  -4  10   8       25.41       23.33      1.20 o
  -3  10   8        0.18        0.47      0.78 o
  -2  10   8        3.38        3.78      0.84 o
  -1  10   8        7.58       10.11      0.96 o
   0  10   8        0.96        0.35      0.84 o
   1  10   8        1.04        0.30      1.54 o
  -6  11   8        1.96        1.16      0.84 o
  -5  11   8       26.35       25.17      1.25 o
  -4  11   8       16.30       19.47      1.16 o
  -3  11   8       14.52       16.92      1.63 o
  -2  11   8       29.46       27.00      1.35 o
  -1  11   8        1.42        1.25      0.86 o
   0  11   8       16.09       21.73      1.57 o
  -6  12   8        0.97       -0.60      1.13 o
  -5  12   8       71.22       69.48      2.03 o
  -4  12   8      114.50      109.75      3.00 o
  -3  12   8        0.56        1.27      0.88 o
  -2  12   8        7.21        7.35      1.10 o
  -1  12   8       53.92       57.61      1.72 o
   0  12   8       68.80       72.58      2.66 o
  -5  13   8        3.31        1.95      0.96 o
  -4  13   8       20.05       24.66      1.33 o
  -3  13   8        5.98        8.43      1.08 o
  -2  13   8        5.55        5.85      0.97 o
  -1  13   8        4.49        4.96      1.56 o
   0  13   8       26.15       41.74      3.08 o
  -5  14   8       74.06       80.38      7.23 o
  -4  14   8       58.19       59.87      3.54 o
  -3  14   8      131.99      145.21      8.32 o
  -4  15   8      133.90      179.72     12.49 o
  -7   0   9      456.60      575.84     33.63 o
  -5   0   9       55.68       55.01      3.27 o
  -3   0   9       21.16       20.84      1.16 o
  -1   0   9       68.89       69.63      3.88 o
  -7   1   9        5.26        1.19      2.50 o
  -6   1   9        7.38        7.51      1.18 o
  -5   1   9        4.02        3.11      0.78 o
  -4   1   9      117.73      113.70      2.27 o
  -3   1   9        0.48       -0.08      0.51 o
  -2   1   9        0.37       -0.86      0.54 o
  -1   1   9       26.64       29.24      1.13 o
   0   1   9       18.40       21.65      1.16 o
  -7   2   9        5.70        7.94      3.01 o
  -6   2   9       14.62       16.71      1.15 o
  -5   2   9        7.07        5.68      0.86 o
  -4   2   9        4.51        6.28      0.74 o
  -3   2   9        2.98        3.54      0.59 o
  -2   2   9      222.24      248.58      4.10 o
  -1   2   9        1.60        2.10      0.65 o
   0   2   9      133.09      147.40      4.51 o
  -6   3   9       58.43       60.71      2.05 o
  -5   3   9        5.52        5.74      0.74 o
  -4   3   9       98.47       95.78      2.40 o
  -3   3   9       21.95       23.75      0.96 o
  -2   3   9       52.24       58.62      1.49 o
  -1   3   9        4.75        7.36      0.95 o
   0   3   9      239.17      255.84      6.81 o
  -7   4   9       35.90       33.17      7.96 o
  -6   4   9       30.71       29.14      1.89 o
  -5   4   9        0.35        0.34      0.63 o
  -4   4   9        1.23        1.20      0.66 o
  -3   4   9        6.38        6.90      0.80 o
  -2   4   9       28.68       38.51      1.38 o
  -1   4   9        3.04        6.66      1.22 o
   0   4   9       20.78       40.10      4.68 o
  -7   5   9        3.21        2.01      1.69 o
  -6   5   9       43.40       43.22      1.75 o
  -5   5   9       34.45       38.39      1.39 o
  -4   5   9       32.39       30.71      1.36 o
  -3   5   9      158.04      167.30      3.73 o
  -2   5   9       36.57       42.04      1.45 o
  -1   5   9      191.24      217.80      4.61 o
   0   5   9      210.74      220.94      6.96 o
  -7   6   9       14.44       12.74      3.36 o
  -6   6   9      124.26      125.41      8.08 o
  -5   6   9        2.52        2.76      0.80 o
  -4   6   9      118.33      125.18      3.06 o
  -3   6   9        0.72        0.38      0.80 o
  -2   6   9        0.48       -0.54      0.71 o
  -1   6   9        0.02        1.06      1.75 o
  -6   7   9       42.85       45.22      3.57 o
  -5   7   9       44.11       40.36      1.57 o
  -4   7   9       44.81       46.07      1.72 o
  -3   7   9        0.03        0.91      0.85 o
  -2   7   9       86.94      101.07      2.43 o
  -1   7   9        0.00       -1.20      1.08 o
  -6   8   9        5.10        3.26      1.44 o
  -5   8   9       34.83       38.91      2.39 o
  -4   8   9       20.16       22.02      1.32 o
  -3   8   9        8.77        8.51      1.01 o
  -2   8   9       13.31       17.60      1.06 o
  -1   8   9       18.60       22.37      2.09 o
  -6   9   9       59.13       59.85      3.54 o
  -5   9   9        3.69        2.85      1.24 o
  -4   9   9        2.77        1.63      0.89 o
  -3   9   9        1.71        2.57      0.90 o
  -2   9   9       39.92       44.92      1.53 o
  -1   9   9       26.21       28.56      2.35 o
  -5  10   9       17.89       15.38      1.71 o
  -4  10   9       11.03       14.08      1.92 o
  -3  10   9        4.97        6.47      4.05 o
  -2  10   9       28.96       25.01      5.06 o
  -1  10   9       34.10       39.92      3.06 o
  -5  11   9       27.98       37.60      4.68 o
  -4   0  10      304.36      339.15      9.10 o
  -2   0  10      288.55      323.36     19.96 o
  -5   1  10        5.93        7.28      1.76 o
  -4   1  10       16.38       16.96      1.19 o
  -3   1  10        1.02        0.65      1.20 o
  -2   1  10       71.50       90.04      7.15 o
  -5   2  10        0.63        2.83      2.13 o
  -4   2  10       51.95       58.28      2.71 o
  -3   2  10        1.93        2.32      0.82 o
  -2   2  10       78.41       99.89      7.52 o
  -5   3  10       71.77       77.44      3.53 o
  -4   3  10       47.56       55.21      1.87 o
  -3   3  10      150.14      158.51      3.44 o
  -5   4  10        6.70        6.04      1.05 o
  -4   4  10       60.29       65.70      2.48 o
  -3   4  10        0.04       -2.27      1.95 o
  -5   5  10       12.67       14.57      1.69 o
  -4   5  10       25.01       32.92      2.73 o
  -3   5  10        0.40       -0.53      3.77 o
 
